# Supplementary material for: Quantitative proteomics profiling reveals activation of mTOR pathway in trastuzumab resistance
Source: Oncotarget. 2017 Apr 25;8(28):45793–806. doi: 10.18632/oncotarget.17415 (PMC5542228; doi:10.18632/oncotarget.17415)
Supplement: Supplementary file 3 [file oncotarget-08-45793-s003.xlsx]

## Sheet: Table S2
	Supplementary Table 2: All proteins identified in at least 4 out of 8 experiments.
	S-T				T-R
GeneSymbol	Biological repeat1	Biological repeat2	Biological repeat3	Biological repeat4	Biological repeat1	Biological repeat2	Biological repeat3	Biological repeat4
PLEC	91.3117	95.2824	96.1007	99.4766	81.2168	79.2465	81.1566	78.7445
AHNAK	75.2647	80.9309	78.5573	78.4671	100.795	96.6942	94.6827	97.9656
DYNC1H1	5.0129	6.1105	6.148	5.3797	5.9365	6.5964	5.5718	6.1228
PRKDC	8.3501	8.6997	8.6009	8.1491	11.7215	11.5943	9.6792	10.1686
SPTAN1	17.8931	15.6831	18.4749	17.0304	19.7042	18.3483	18.2416	21.0812
GCN1L1	8.3359	7.6196	27.169	19.577	22.862	10.1872	8.8354	9.223
FLNB	32.236	34.4733	33.2238	35.1749	30.5668	30.618	30.2786	31.6218
FLNA	36.0703	36.8406	37.8814	37.8807	37.1349	36.584	35.1182	35.032
FASN	54.1054	51.7839	54.0275	53.1603	58.1023	60.5605	53.9803	58.1283
SPTBN1	10.3098	11.8955	12.653	13.0513	14.7782	13.2828	13.2779	14.3228
DSP	11.6021	12.1174	13.6621	12.6693	6.5933	6.2474	7.9419	9.7966
MYH9	80.9451	75.3086	82.4386	83.0829	64.6703	57.6338	58.944	61.8485
UBR4	0.8663	0.9617	0.9626	0.7162	1.5283	1.1031	0.8314	1.4571
HUWE1	1.6473	1.7459	2.0027	1.6712	2.4504	2.3189	2.0227	2.4646
EPPK1	5.3537	4.0244	4.937	3.7722	3.423	3.8948	3.5366	4.3557
CLTC	37.9164	36.6926	42.0732	38.5173	45.0924	44.4636	44.5493	49.2928
PRPF8	5.7656	6.8059	6.8	5.4911	7.5659	8.4875	6.9368	7.8589
SNRNP200	7.9241	8.966	8.2904	8.1491	9.4858	11.5943	9.2325	10.9901
SYNE2	0.71	1.9086	0.8539	0.8276	0.8968	0.7429	0.6949	0.9301
NUMA1	12.3548	9.8389	11.4265	11.1414	12.7572	11.2566	13.0297	14.6483
MACF1	0.4828	0.5474	0.5744	0.5093	0.7326	0.9005	0.7321	0.9456
IQGAP1	23.2895	22.9329	22.6667	21.4869	21.4726	22.8509	20.3512	21.3912
MYH14	12.6814	11.2149	20.4932	12.4783	10.231	7.7108	6.5273	8.324
MYOF	6.9868	8.7441	7.39	6.3028	4.7998	5.2343	5.8448	5.0843
TLN1	6.8448	6.0661	6.6603	5.7458	6.8712	6.8215	5.3608	6.7274
LRPPRC	29.3958	33.7335	32.1371	30.5592	32.2089	33.5447	32.0159	34.412
FLNC	0.4544	0.503	0.7297	0.6367	0.5305	0.4503	0.5708	0.3565
RANBP2	1.6047	2.2341	2.2201	1.9736	2.0588	2.4089	1.8242	2.4956
CAD	6.6602	7.9007	9.0046	7.0032	9.4353	8.8477	8.9719	8.7115
TPR	5.2543	5.1044	5.2009	5.1887	4.8629	4.4013	5.5469	6.0298
TOP2A	17.7511	19.6779	21.2695	18.3037	15.0308	13.5079	14.0225	13.1447
ACTN4	130.08	125.613	134.603	125.898	128.962	120.221	131.042	125.867
KTN1	8.1229	11.8067	9.874	10.4251	10.0542	8.6563	9.5179	10.5096
UTP20	1.3065	1.4499	1.6146	1.5916	1.642	2.2176	1.6256	1.8446
KRT8	2505.89	2558.13	2566.46	2828.64	2315.37	2152.49	2235.9	2098.82
ACACA	1.5053	2.9739	1.7854	1.3051	2.223	2.4314	2.1716	2.9452
SPTBN2	3.7774	1.2428	1.4283	1.6712	1.6547	2.0149	2.6804	1.5656
ACLY	64.472	65.5437	69.8632	67.1666	70.7332	70.1287	71.9737	78.1244
EPRS	16.615	15.0913	15.6804	16.0754	16.2939	17.5603	18.1175	17.361
LRBA	0.9657	1.3612	1.5991	1.0982	1.7683	1.2495	1.1913	1.4416
EIF3A	12.298	11.4221	14.1589	12.1282	15.0308	23.5263	14.3947	13.9508
CKAP5	3.2236	3.3438	3.1982	2.467	3.2714	2.8029	2.9658	4.4643
ACTN1	34.5082	36.6926	40.9864	40.109	41.5557	41.6494	45.4179	47.2777
KIAA0368	3.5076	3.0331	4.5644	3.4697	3.2461	3.6697	3.003	3.2087
HSP90AB1	673.832	659.727	641.654	678.828	604.137	594.799	618.354	690.564
EEF2	167.144	153.28	176.21	188.13	194.264	200.593	192.095	179.19
CAND1	16.7571	17.4586	19.8722	17.667	24.8829	26.0028	21.9644	25.4214
COPA	8.4069	8.5517	10.0448	10.0591	8.3743	9.5456	11.3545	10.0291
HEATR1	3.5786	3.906	3.3069	1.2733	3.8777	3.771	2.8789	1.5191
SMCHD1	2.0733	2.3081	2.2046	2.3079	2.3746	2.7466	2.4943	3.0847
CSE1L	41.6086	42.019	47.8175	48.7037	44.2082	45.8144	43.9288	46.3476
IARS	15.0529	16.5709	14.2366	15.9003	13.3888	14.7462	13.2779	17.361
LMNA	237.865	242.645	259.425	254.978	254.892	235.826	233.542	223.213
TJP1	6.1348	5.3559	6.5671	5.8413	5.7218	5.1105	4.852	5.3323
DHX9	39.7625	43.6465	36.1736	41.3823	42.061	40.7489	42.4397	46.1926
SMC4	5.1691	5.6518	6.3187	6.5893	4.8629	4.3113	3.3009	4.2472
GOLGB1	0.4118	0.4439	0.6521	0.3979	1.3768	0.5516	2.4819	2.4491
CNOT1	1.8461	1.6127	1.6612	1.8145	2.0967	2.2513	1.8614	2.1546
HDLBP	14.1583	13.375	14.7178	14.3565	15.1571	15.309	14.2707	15.8109
HSP90AA1	256.184	250.338	252.594	251.159	234.556	227.046	252.529	280.256
CHD4	5.0697	4.9121	5.0146	5.2842	6.2902	5.8647	5.4228	5.6268
MTHFD1	53.6794	49.2687	54.8038	56.6619	51.1552	48.516	47.6516	51.1529
PARP1	17.7511	18.1984	22.0457	18.7812	23.1146	22.5132	25.5631	27.2816
PSMD2	21.3013	22.489	23.2877	21.1686	18.9464	18.2357	18.738	22.7863
UPF1	10.6365	8.463	9.6877	8.7699	8.6774	10.66	7.8054	11.2381
VPS13C	0.1349	0.2219	0.295	0.2069	0.3284	0.2927	0.3102	0.403
KRT6A	260.444	306.265	314.695	307.82	658.576	610.558	630.763	626.546
KRT6B	346.644	303.306	307.864	303.523	29.0511	28.3666	30.6509	20.7712
EIF4G1	20.1653	19.6779	21.4247	22.1236	22.862	20.5996	21.5921	27.2816
VCP	59.7858	57.1103	58.6851	57.2985	55.0708	63.037	62.915	67.1188
PYGL	12.0424	13.9225	13.8174	14.0222	29.6827	27.5787	32.14	32.2418
KRT19	1535.83	1606.49	1687.43	1570.14	1424.52	1358.67	1394.18	1344.39
ATP1A1	46.1529	45.126	44.8677	46.6346	36.6297	30.2803	39.8337	39.9923
MYO6	4.3597	5.1044	4.6886	4.2178	6.467	7.0804	5.8696	6.5569
SMC1A	7.1857	6.0957	6.3343	7.799	5.1408	3.9173	8.0536	4.3712
IPO5	19.8812	17.4586	21.1142	17.667	21.0936	23.5263	20.4753	21.8562
EFTUD2	32.236	53.5594	39.5891	32.31	50.0185	21.6127	17.8693	22.7863
CTNNA1	28.5438	23.0808	23.1325	23.7152	15.6623	19.8116	18.738	18.7561
TMPO	42.7447	48.0851	42.3837	42.4964	45.4713	44.6887	45.4179	42.7824
SF3B3	13.7323	14.1296	15.8357	14.5952	14.2729	15.1964	13.0297	17.516
XPO1	15.479	18.4943	21.2695	16.2346	19.8306	22.1755	18.1175	20.4612
UGGT1	2.1017	2.8259	2.5772	3.5971	2.362	3.028	3.0403	3.1002
ITGB4	2.3715	2.2489	2.7014	2.8331	2.2988	2.8929	1.8862	2.8212
DIAPH1	5.6236	6.8207	7.7781	21.3278	7.6543	6.1686	7.4456	21.0812
SF3B1	20.5913	22.489	26.548	30.0817	29.0511	27.9164	23.3294	21.7012
NSUN2	30.3899	24.7083	26.0823	28.8084	33.3456	31.5185	29.2859	29.1417
DDX46	9.1312	11.4221	9.8429	10.1546	12.1509	10.6375	13.8984	11.5172
RNF213	0.0596	0.145	0.1366	0.078	0.0493	0.923	0.041	0.4805
KIF5B	9.7276	11.2889	12.3114	10.4092	9.8395	9.8383	8.7982	10.0446
AARS	12.9228	12.6057	14.1279	12.6693	14.9045	17.6729	13.6502	12.9587
SMC3	4.0047	3.832	5.2165	5.1728	3.7514	3.6021	4.5914	5.7353
HNRNPM	105.939	100.165	116.594	103.774	117.973	108.063	103.99	106.646
UBA1	34.0821	32.4019	32.4476	30.5592	35.114	35.008	39.2133	36.2721
PYGB	13.363	11.9547	12.9014	13.8471	10.7489	10.7275	10.8209	13.4548
TNKS1BP1	2.8544	3.4621	4.8128	4.0905	4.7492	3.2869	2.7052	2.9917
MDN1	0.142	0.1627	1.1178	1.0346	1.162	0.2702	0.1861	0.2945
SUPT6H	2.5278	1.2872	2.8101	1.9418	2.2736	2.7916	2.184	3.4102
JUP	43.8808	36.8406	42.2284	40.2681	33.8509	37.9348	34.1255	37.9772
NPEPPS	17.6091	17.1627	16.4567	15.7253	19.199	17.4477	18.2416	19.0661
HSPD1	374.478	380.538	419.334	403.795	363.392	356.497	355.898	395.582
A2ML1	7.7679	8.463	8.4146	8.1014	5.0145	4.5026	4.6907	5.3478
LARS	6.8448	6.939	7.1105	7.9422	9.9405	9.3655	8.7361	8.8355
USP24	0.1988	0.2811	0.4658	0.2387	0.5052	0.4728	0.3599	0.527
DDX3X	28.6858	25.892	32.4476	33.7425	33.3456	33.3196	33.7532	31.1568
SND1	12.014	12.2802	13.6311	12.7808	10.951	13.0577	11.7516	11.3931
CCT3	69.5844	64.9518	69.3974	70.6682	61.5126	64.1627	65.0246	70.374
DDB1	12.014	12.3986	12.4667	12.5738	11.532	12.8325	10.461	13.0362
TPP2	2.4852	13.8041	2.6082	2.3556	2.1346	2.7241	2.2088	2.6196
ILF3	61.0638	57.7021	58.2193	60.4818	61.8915	62.3616	63.5354	66.4988
DNAJC13	0.2414	0.4439	0.4658	0.2706	0.2652	0.349	0.273	0.434
PSMD1	12.3122	16.2749	11.116	17.5079	19.9569	16.0969	13.8984	8.758
PPL	0.9657	1.7163	1.0868	1.1937	3.1451	8.0935	2.4446	2.6507
GART	24.4255	23.9686	23.443	20.2136	26.6513	23.6389	22.8331	26.3515
HSPH1	30.2479	33.8815	30.7398	27.6943	20.2095	19.5865	17.4971	19.9961
PDCD11	0.8521	1.2132	1.211	0.8595	1.5915	1.2833	0.8811	1.3951
KRT17	386.406	454.811	469.325	463.481	442.588	400.06	448.471	435.575
NCAPD2	2.2153	2.8407	3.0585	2.849	2.7283	2.7128	2.8417	2.8832
ATP2A2	18.3191	17.0147	23.2877	20.3728	25.2619	20.1493	20.2271	21.0812
XPO5	4.3171	4.1279	4.021	4.3133	4.4461	4.7615	3.8717	4.3557
EIF5B	9.5856	9.2767	8.1818	8.4038	9.6753	11.7069	9.4435	11.1916
PKM	609.786	510.442	598.184	601.635	656.808	651.758	619.222	709.475
TARS	41.7506	38.616	43.4704	47.1121	42.4399	41.8746	37.1037	43.5575
USP9X	1.0509	0.7546	0.7452	0.4775	1.1873	1.0356	0.8935	1.1161
GANAB	42.3187	42.1669	40.8311	44.7247	45.345	47.728	46.4107	46.3476
AHNAK2	0.5822	0.651	0.6986	0.8117	1.5283	1.9136	1.6753	2.3096
MKI67	0.5396	0.6806	0.7918	0.5889	0.2147	0.2026	0.1092	0.248
NUP205	96.282	81.5227	78.2468	85.3111	72.3752	83.7491	67.6305	117.187
HYOU1	18.1771	19.0861	19.5617	23.3969	16.7991	20.3745	17.6212	22.6313
DNMT1	5.3537	8.5665	5.0767	5.5229	5.6965	3.4445	5.1498	4.7743
ATIC	51.4072	49.7126	49.5252	53.1603	51.7868	56.283	52.243	57.8183
HSPA5	256.184	243.828	259.891	266.597	195.906	190.574	189.614	196.086
EPB41L1	26.9817	28.851	26.8585	25.9435	25.1355	26.453	25.9354	28.9866
LMNB1	65.0401	72.7934	68.1554	75.6022	65.9334	58.872	68.9955	72.5441
HSP90B1	140.731	110.818	134.137	130.673	119.994	118.87	121.735	126.022
POLD1	2.5988	3.6397	2.779	2.849	2.0715	4.9079	5.1995	3.9217
KRT18	1052.71	1075.63	1082.1	1167.78	919.784	892.536	930.695	922.612
KRT1	52.1173	33.2897	48.4385	73.0556	41.6821	31.1808	122.852	76.4193
VCL	10.6507	8.6553	7.8402	10.9663	7.8059	8.6	8.9347	8.479
GTF2I	17.6091	19.9738	18.1644	19.4178	17.557	19.8116	17.4971	15.9659
USP7	2.8118	4.631	3.8813	3.7722	3.764	3.9173	3.5118	4.5418
HSPA4	35.7862	30.1826	38.0366	34.3791	35.4929	34.6703	33.505	35.342
SMARCA5	5.3253	5.6962	7.0639	5.9049	6.1134	5.966	6.4404	6.2314
HSPA8	726.802	674.523	686.522	701.907	566.118	553.15	585.593	651.192
STAT1	11.0341	12.7536	13.274	13.3537	13.0099	16.0969	13.7743	14.2918
COPB1	5.2969	6.9538	6.2722	4.6794	7.1617	6.889	5.8075	8.7115
EVPL	0.7952	0.9025	1.0247	0.6844	1.7052	1.4183	1.3526	2.1391
KRT2	13.6613	8.3298	14.9973	35.0158	17.6833	4.5702	33.7532	20.6162
MCM6	15.195	14.026	15.6804	14.7225	14.1466	19.0237	14.6429	13.4083
MSH6	4.3029	6.5248	6.7845	3.9472	5.1534	5.2343	6.5769	4.3867
CTNND1	14.3429	15.8311	17.5434	15.2478	11.5194	11.2341	13.2779	13.4238
MCM3	11.1051	11.5108	12.2804	12.7648	14.1466	13.9582	12.9056	13.7338
VARS	5.3395	6.6135	6.8776	5.5389	7.6291	7.238	7.5572	7.8434
GMPS	23.7155	23.6727	24.5297	24.8294	17.8096	19.6991	18.1175	22.4763
DCTN1	2.9538	2.5004	2.748	2.4034	2.7156	3.0393	2.4819	2.6817
MCM4	12.8802	12.5909	13.864	13.9904	13.894	12.9451	16.5043	13.0827
AP1B1	5.1975	4.3646	4.6575	4.0586	5.3555	5.5382	6.7631	7.1924
POR	42.8867	42.3149	47.6622	46.4755	32.3352	30.7305	31.1473	33.1719
KRT7	442.784	443.566	438.275	463.959	284.701	307.531	330.583	333.269
OGDH	7.8673	7.6492	6.8932	8.547	7.6038	8.3186	7.8178	8.5255
PLS3	24.8516	24.7083	26.0823	26.7393	28.167	26.3405	28.9136	32.8619
DHX15	32.6621	31.3663	32.2923	26.8985	31.7036	32.5316	30.0304	34.567
HSPA9	84.6373	89.8081	99.982	100.272	91.5742	90.7282	91.084	89.1301
AP2B1	8.7904	7.087	7.1881	6.1118	7.0228	6.1236	4.7279	5.7973
TNS3	3.749	3.3142	3.074	3.422	2.2736	2.5327	2.5439	2.9607
GFPT1	9.2306	8.9956	10.0603	8.6584	8.6396	8.8589	7.9916	7.9365
CYFIP1	3.962	5.3559	4.8128	4.8067	5.6208	8.465	4.5666	5.5958
OPA1	10.1252	4.6753	7.0639	7.4329	7.528	5.5382	3.7228	5.8593
XRCC5	52.1173	52.9676	59.3061	53.9561	57.597	61.9113	59.8127	68.3589
KRT10	26.2716	20.7136	29.1873	53.7969	33.9772	13.3954	70.981	37.0471
CCT5	70.1524	62.1407	61.7901	66.53	63.7862	73.0554	77.5579	79.3645
CCT8	56.6616	60.3653	59.9271	62.8692	54.6919	58.3092	54.3526	48.8278
NUP155	4.6579	4.3646	5.1854	4.6475	4.8882	4.345	4.7155	6.0298
PLXNB2	0.8947	1.0505	1.6612	0.8595	1.5157	1.3283	1.8118	1.5191
TOP2B	0.4828	0.577	1.7078	0.7958	0.7073	0.6979	1.4022	0.62
CSDE1	13.434	14.5883	16.4567	17.3487	14.5256	13.8456	10.9202	12.2457
DNM1L	8.4921	8.4778	7.5297	6.2073	8.8543	8.4425	7.8054	8.8975
COPG1	6.007	7.9451	10.1379	8.356	6.2902	6.3487	6.428	7.1769
NUP93	5.6804	7.013	6.474	6.6848	6.9849	8.2961	6.9988	7.3164
CCT2	93.8679	75.4566	93.7719	91.996	78.6907	91.2911	90.3395	95.1754
DDX17	33.7981	29.8867	25.7718	29.2859	32.5878	30.5054	32.2641	35.032
ACO2	15.0529	14.4995	13.6466	14.2132	12.353	13.8456	12.037	13.1757
QARS	11.8151	11.8955	12.684	10.7594	11.5826	11.1215	11.3297	12.3697
PRPF6	3.8484	4.7345	6.8466	5.2046	6.2144	5.133	5.2615	5.3943
P4HB	124.684	137.153	143.452	141.336	121.888	125.624	121.735	121.682
SMC2	4.5727	6.0217	5.0612	5.2205	5.7092	3.8948	4.1819	5.1618
DNM2	5.3821	5.3411	5.2941	6.462	6.2018	5.6958	3.76	6.1538
UBA6	2.1301	2.7076	2.7945	3.1355	3.1451	3.4333	2.3081	5.3943
KPNB1	42.3187	46.6055	51.3882	48.2263	52.9236	53.5814	40.9506	43.5575
G6PD	27.6917	26.3358	32.7581	25.7843	28.4196	35.6834	29.41	28.9866
IARS2	7.2283	8.5517	8.7562	9.1359	12.1004	12.0446	10.2997	11.5637
TCP1	58.9337	59.7734	63.1874	60.0043	48.2501	55.6076	49.3889	53.013
ERBB2	37.0643	35.361	38.6576	35.8116	32.8404	31.7436	30.775	35.962
XRCC6	72.9926	81.3747	81.8175	94.3834	81.4695	92.3042	85.2517	80.6046
CAPN1	17.0411	17.4586	17.2329	17.8262	19.3253	23.076	21.5921	25.8865
GDI2	71.1465	76.7882	78.7125	72.2598	81.9747	78.346	77.0615	84.0148
PDIA4	28.9698	25.892	29.4978	29.9226	27.9143	26.0028	23.4535	24.3364
ROCK2	1.8319	1.5535	2.5616	2.7694	2.7283	3.0055	2.8541	2.9607
KRT5	38.2004	40.8353	30.895	39.7906	68.0807	57.5213	86.4926	83.3947
NASP	25.9876	24.4124	26.0823	27.8534	28.7985	21.9504	27.3004	31.3118
RARS	18.8872	22.3411	22.6667	19.7362	20.0832	20.2619	23.2053	22.6313
NAA15	12.1844	8.8624	10.4329	10.2978	10.4837	10.9864	10.2625	12.0287
RRP12	1.5905	1.5979	1.8785	2.1009	2.3241	2.4765	2.184	2.7437
MCM2	18.0351	18.0504	18.3197	18.1445	18.1885	18.0106	18.6139	19.3761
BAZ1B	0.9799	1.4943	0.9936	0.9868	1.0484	1.5196	0.9679	1.3331
DDX21	25.5616	27.6674	29.9635	28.3309	26.7776	24.9897	24.3222	29.2967
HADHA	30.5319	24.7083	27.4795	27.6943	31.0721	26.453	31.3954	33.4819
IPO4	5.3679	4.409	4.6575	4.552	3.8398	5.9097	2.8541	4.5573
DARS	15.195	15.3872	17.2329	17.3487	17.6833	16.8849	13.5261	16.741
OGT	4.2887	3.8616	4.3315	5.0773	2.9556	3.1181	2.0351	2.6041
WDR3	1.9597	1.9678	1.7699	1.321	2.0588	2.3977	2.5811	2.3871
NSF	9.685	10.268	8.632	9.8999	9.0058	10.0296	10.0515	11.9047
LMO7	1.8035	1.7163	1.863	1.6394	0.9094	0.9793	0.6081	1.0076
MSH2	5.1833	4.557	4.8594	4.9977	6.9723	5.2006	5.882	6.2159
SRRM2	2.7976	4.3498	3.695	3.8995	3.7261	3.2869	3.3009	4.5108
MED1	1.3775	1.6867	1.537	1.6871	1.1999	1.7335	1.7373	1.7516
POLR1A	0.9373	1.4795	1.537	0.9709	1.0231	1.4859	1.1044	1.1316
KRT14	0.5396	0.1775	1.832	1.0186	0.8084	0.9793	9.9274	0.775
SCRIB	1.9029	2.8703	2.3909	1.6871	1.2884	0.8668	0.6453	0.7595
SUPT5H	2.6698	3.6101	3.5863	3.0241	3.7261	3.2757	2.7673	2.7592
EIF3B	30.3899	30.9224	30.5845	32.4692	25.7671	30.3928	28.6654	31.4668
NUP133	1.5053	1.5091	1.5215	1.8463	1.8315	1.272	1.8738	1.3176
CAPN2	14.7689	17.6065	19.0959	14.2132	12.6309	13.0577	11.9005	15.8109
DDX1	16.331	15.2393	15.3854	15.2	18.9464	16.5472	16.2561	20.7712
MTOR	0.213	0.2811	0.3726	0.1496	1.2378	5.2231	4.6535	6.1538
FKBP4	65.6081	67.1712	72.192	73.6923	58.1023	58.872	57.9513	53.9431
TRRAP	0.497	0.1198	0.2174	0.1289	0.4042	0.2702	0.2606	0.3255
FLII	3.3514	3.1366	3.2448	2.7535	2.5514	3.7259	3.9461	3.3637
DDX5	64.046	75.6045	76.0732	81.8096	76.1645	69.5658	77.1856	84.6348
ESYT1	4.3171	4.7345	3.99	4.3451	3.6756	4.5589	4.5046	5.9058
YARS	22.8634	22.1931	29.3425	21.3278	29.5564	22.7383	24.4463	27.9016
MYBBP1A	2.8686	2.1897	3.7571	4.7112	3.2967	3.4108	4.6783	5.1773
MCM7	17.3251	17.4586	19.4064	16.2346	18.8201	21.0499	18.1175	19.9961
NCKAP1	3.039	3.9356	3.7571	2.5784	4.0672	3.9623	3.1892	3.9372
MVP	5.1975	6.6727	7.0018	6.3347	5.1913	4.6602	3.7104	5.5648
ITGA6	6.1206	6.436	6.4274	5.507	2.7788	3.9961	3.5987	3.4102
ACADVL	15.0529	16.8668	15.9909	21.1686	12.2141	12.8325	14.6429	17.051
TXNRD1	23.4315	20.5656	24.064	22.9194	28.0407	29.2672	29.9063	25.4214
KRT16	44.4488	48.9728	46.4202	46.953	43.703	36.8091	45.1697	37.3571
STIP1	67.4542	102.384	79.4888	76.8755	73.2594	60.448	73.3388	76.8844
TBL3	4.8993	2.5004	2.2201	1.4165	1.8441	2.6678	3.003	2.8522
CDC5L	10.0826	10.6971	10.6813	11.2369	12.8835	10.0296	10.7837	11.7342
IPO7	7.7821	6.0513	6.5361	8.6584	9.2079	8.9828	8.5624	8.758
RRBP1	8.1229	6.0217	8.5078	7.4488	4.8503	4.5702	5.7331	5.3788
FAM83H	7.6401	8.2262	8.9425	6.8917	3.8651	2.9155	3.3009	3.1157
DST	0.0057	0.0325	0.0512	0.0159	0.0126	0.0293	0.0447	0.0419
PDCD6IP	10.8779	9.6466	10.3863	10.8708	10.0416	10.8626	10.7837	10.7731
CLUH	3.8484	2.9591	2.9498	3.3424	2.6778	3.9511	3.2636	3.2862
MYO1B	3.5076	3.4769	4.5954	3.8358	4.2693	5.2118	4.6287	5.6423
NUP160	1.1077	1.8642	2.0183	0.9709	1.8567	1.4746	1.303	1.3796
CUL4A	3.3372	3.4769	3.6018	3.9631	3.8777	2.4877	2.0972	3.5652
GARS	15.0529	16.7188	15.432	16.5529	16.6728	14.0708	15.8839	18.6011
PFKP	21.4433	22.3411	21.58	21.4869	41.6821	30.5054	38.0964	43.2475
ADAM10	10.5371	11.9843	11.7991	13.5447	8.8669	8.8139	7.6937	9.0835
RAB3GAP2	0.71	1.1392	0.8073	0.8276	1.0357	1.2833	1.1417	1.3486
PARP14	0.2698	0.3107	0.2639	0.1417	0.1516	0.1047	0.1365	0.186
ADAR	6.1774	5.5187	6.4429	4.8545	6.7323	6.9904	6.9864	8.8045
PPP6R3	4.7289	3.8172	4.0055	3.3106	5.5829	6.4163	6.5645	6.0143
MAP4	11.0199	11.2741	11.7215	12.2237	11.6078	10.2773	13.5261	9.192
ALDH1A1	143.287	158.607	131.809	141.495	140.456	123.71	135.757	136.873
PDIA3	189.298	180.8	184.905	200.067	175.444	155.679	160.7	159.659
GLS	32.6621	28.2592	30.274	30.2409	21.3463	19.1362	20.7235	22.4763
TBC1D4	1.1645	1.1097	1.5525	1.321	1.5662	2.105	1.9358	2.0616
EZR	74.4127	61.4009	77.781	90.2452	88.4165	92.9796	97.1646	89.5951
ALDH1A3	108.637	106.083	105.726	111.573	62.7757	67.9899	66.0173	75.1793
GEMIN5	1.8319	4.8529	3.0119	2.5148	2.7788	8.0822	4.1447	2.8677
MATR3	54.6734	54.743	56.0458	55.8661	53.4288	51.6678	58.1995	59.9884
CKAP4	18.3191	15.5352	16.9224	18.7812	17.8096	18.4608	16.2561	15.1444
GNE	7.2709	6.0513	6.3498	6.6689	3.1704	5.2793	3.8469	4.4023
SLC25A13	5.9928	5.3116	7.9644	5.125	5.3934	5.9547	4.9141	4.5263
POLR2A	1.3633	1.2872	1.2265	0.9072	0.9978	1.3283	1.0176	1.5656
SLK	1.9597	3.2698	2.2667	1.3847	1.1747	1.6772	0.7321	1.7206
OAS3	1.3633	1.2576	1.242	1.321	2.4504	2.1162	2.1716	2.2941
CLIP1	0.7952	1.1836	0.8228	0.6685	0.7705	0.484	0.6701	0.8525
CCT7	65.6081	55.6307	59.6166	64.4608	63.2809	67.0894	51.6225	59.3684
AP2A1	2.7408	4.9121	4.3936	4.2496	4.1556	3.3207	2.8417	3.7202
TKT	69.0163	70.2782	63.4979	80.2179	94.4793	88.5895	90.8358	87.89
POLR2B	4.1467	3.4029	3.6795	3.4538	3.5367	3.3657	2.7549	2.7437
IVL	14.4849	12.9312	13.2895	14.4042	28.2933	23.076	26.0595	23.7163
SKIV2L2	4.3029	8.5961	9.1133	5.141	7.6922	4.3	6.1178	8.479
SAMD9	1.2213	0.8729	0.9315	2.1487	1.0863	0.9456	0.7446	0.9146
NUP210	2.9822	2.1749	3.2758	2.5466	2.5388	3.0393	3.4994	3.4722
AGL	1.4769	1.5535	1.0402	0.6207	3.0567	2.983	2.2957	2.8212
TRAP1	93.2999	96.1701	84.6121	86.1069	77.9328	79.8093	73.9592	77.0394
HSPA4L	3.5218	1.9086	3.5863	3.1992	4.1177	4.7278	2.7797	3.8907
POP1	3.3656	4.3942	3.9589	3.8677	2.8672	1.9361	2.2709	2.1391
GBF1	0.4118	0.6066	0.621	0.3661	0.48	0.5741	0.4219	0.5425
FANCI	0.6106	0.7102	0.9315	0.5412	0.4926	0.7654	0.3351	0.713
VPS35	10.0258	11.2741	10.6813	11.8258	13.3888	15.309	14.6429	15.0204
GRB7	44.5908	40.3915	38.9681	37.0849	67.0702	69.6784	67.7546	74.5592
FAM120A	2.9822	3.3142	3.2603	2.6103	2.8925	2.4314	2.3454	2.7437
HNRNPR	51.8333	45.4219	50.9225	50.4545	55.1971	54.1443	47.8998	50.3779
ARHGEF1	2.6556	2.8851	2.8877	2.5784	2.362	2.1725	2.9658	2.3096
EEF1G	182.624	183.167	208.347	224.419	237.461	254.624	231.309	249.409
PREP	2.7834	3.181	4.1297	4.1064	3.9914	2.9717	2.0972	3.4412
PITRM1	6.3478	5.3559	6.769	5.2205	5.5702	6.4275	6.1178	6.0918
NIPBL	0.2272	0.3107	0.3416	0.2547	0.4421	0.394	0.2482	0.217
PLS1	6.8874	7.013	6.2411	6.1118	6.4039	7.6995	5.8696	3.3172
PSMD3	13.6613	13.0939	15.9909	17.5079	13.3888	13.7331	13.0297	10.5251
ANXA2	898.064	877.664	941.29	982.351	1096.24	1074.56	1042.63	1018.41
AQR	1.5763	1.3908	1.4283	1.3847	1.061	1.6322	1.3774	1.6276
RPS6KA1	3.0248	3.0035	2.8411	2.7058	6.8713	5.6901	4.9513	5.6883
MARS	6.9868	8.6405	7.8557	6.4461	9.9532	7.9472	9.0712	9.5485
EIF3L	21.1593	20.7136	19.7169	17.1896	19.199	18.686	18.2416	17.981
RPN1	46.1529	38.4681	50.3015	42.6556	38.7769	41.762	42.6879	43.2475
RNPEP	8.7335	6.9834	7.5142	9.12	10.7868	11.2228	11.3669	13.2533
DHX30	0.8237	1.4056	1.1023	2.4193	1.2252	1.1369	0.9183	1.6431
HSD17B4	8.6767	7.4717	7.9644	8.4038	8.4375	7.8121	8.4507	8.0915
KRT9	17.1831	8.0487	10.0913	16.3937	14.6519	8.7576	25.1908	19.0661
ARFGEF2	0.497	0.4439	0.8539	0.5093	0.7452	0.6641	0.5336	0.465
NAT10	1.8177	1.9234	2.9653	1.9895	2.6146	2.9267	1.9855	2.3251
XPO7	1.5337	35.0651	34.1553	1.7667	1.9325	1.9361	26.3076	26.0415
IDE	4.0757	3.8172	5.3717	4.9181	2.9935	3.4558	3.2264	4.2317
TFRC	11.5027	10.845	12.1096	10.8071	8.8038	9.1966	9.9274	11.6412
RNF20	1.1787	1.0357	2.2977	1.5439	1.541	1.666	1.2409	1.9066
CPT1A	16.331	15.3872	16.4567	17.8262	18.5675	16.3221	17.2489	16.1209
EIF4A3	49.5611	43.0546	46.5755	50.4545	57.597	53.9191	56.3381	51.6179
PNPT1	4.9561	4.9121	4.6265	4.3611	4.4082	5.3244	4.1695	7.6884
THOC2	1.0225	0.9913	1.5059	1.0664	1.5031	1.666	1.6628	1.7361
INPP4B	4.5159	2.7519	2.9653	2.6421	1.0231	2.0037	1.638	1.5346
CCT4	58.5077	55.9266	49.37	58.0943	55.7024	49.4165	45.4179	52.703
ATP5B	112.187	100.165	95.6349	103.933	105.216	115.605	102.997	103.391
XPOT	3.4082	2.9591	2.8566	2.9286	3.9408	3.6471	4.0082	3.6737
GLG1	1.9029	2.0418	1.7543	1.5598	1.402	1.2382	1.6132	2.2166
USO1	8.9324	4.6901	4.7973	4.1223	4.5724	4.5589	4.2564	5.0688
IPO9	5.5099	6.1549	7.6539	5.5389	6.5049	6.9341	7.2966	8.758
PGK1	273.793	250.634	261.599	237.63	301.248	296.386	296.209	315.133
HNRNPUL1	14.6269	15.3872	12.7617	12.1919	13.894	15.9844	13.2779	15.4544
LMNB2	8.0093	9.4099	9.905	11.1095	7.9827	8.3749	9.7165	9.626
SLC3A2	27.2657	27.2235	31.9818	31.6734	28.6722	30.3928	28.169	24.4914
NNT	3.4366	6.7911	3.6639	2.9604	3.0946	4.8741	3.3753	4.2937
NCOR2	0.5396	0.4735	0.5279	0.3342	0.6189	0.7317	0.5336	0.7285
HNRNPU	130.932	124.429	118.612	125.579	124.92	122.697	121.983	137.493
ROCK1	0.3692	0.651	0.621	1.1619	0.6821	1.0244	0.6453	0.9611
NCAPG	1.6757	2.2341	2.6859	2.085	1.8315	1.9249	1.7249	2.4026
TRIM25	10.3524	9.3951	11.1471	9.2314	10.9258	11.0315	10.3741	11.2536
MSN	10.0968	13.3455	11.0229	9.7407	14.0203	15.1964	13.8984	16.741
AHCY	216.422	216.753	209.9	227.284	182.643	187.76	167.773	193.141
NLN	15.479	20.1218	6.1169	4.0268	6.1134	21.5001	4.5046	19.5311
LONP1	1.2497	3.3142	2.3443	2.6103	3.7009	3.3657	3.2388	2.2631
AKAP9	0.0355	0.0459	0.0155	0.008	0.0417	0.0585	0.0285	0.0341
PKP3	4.4449	6.0365	6.3498	5.8413	4.1177	4.739	3.7848	4.6968
PRRC2C	2.1585	1.9382	2.5616	2.3238	1.4778	1.8123	1.6504	1.8756
TP53BP1	0.497	0.8877	0.8073	0.8595	1.1115	0.9681	1.1665	1.0696
NUP98	1.2213	1.0653	1.7388	1.8781	1.6673	1.9924	1.5884	2.1856
DPP3	18.1771	14.4107	17.6987	21.6461	17.0517	17.7854	13.1538	19.2211
ZFR	6.007	11.7032	4.2073	3.995	3.4356	3.3545	5.6462	3.5962
SMARCA4	3.039	1.6423	2.1114	1.7508	2.2357	1.6435	1.8118	2.3251
MYO1C	0.71	0.6362	0.7763	0.8595	1.0357	1.1369	1.2657	1.5346
TOP1	8.3217	8.241	8.3991	7.5921	5.0145	5.1668	5.8944	6.1073
EPHA2	2.8118	4.2315	4.3936	3.3265	3.7766	3.9511	3.8469	4.9758
RUVBL2	35.7862	37.1365	40.0549	34.8566	39.5348	37.8222	39.5856	34.722
LTA4H	36.7803	34.0294	39.1234	42.6556	37.8928	41.5369	39.0892	42.6274
MCM5	9.0744	12.6205	10.0758	8.8176	11.9741	13.5079	11.2428	12.5092
ZC3HAV1	1.4627	4.3646	2.3443	1.9577	2.8799	2.2513	1.6504	3.8597
SDHA	27.8337	22.7849	30.1188	31.1959	29.1774	28.3666	28.5413	26.8165
NDUFS1	6.504	8.8772	7.39	6.3983	9.2711	7.7896	7.2966	9.1455
EIF4A1	132.92	113.333	137.087	136.561	122.646	141.045	132.035	132.843
PFKM	5.3395	4.7641	4.3936	4.2019	5.0397	6.3375	6.0805	7.8744
HCFC1	4.9987	4.1279	3.5242	2.3556	3.3219	4.1424	5.8696	4.4023
IMPDH2	43.7387	85.0736	90.2011	86.5844	86.6481	80.7099	39.9578	48.9828
TUBB4B	136.471	144.255	140.658	178.58	151.571	140.933	134.392	125.557
TUBB	659.773	578.648	672.394	661.161	644.051	638.25	653.844	723.271
STAG2	1.1929	1.6571	1.211	0.573	1.7052	1.711	1.2782	1.2556
EPB41L2	3.6496	5.7554	4.9836	6.1437	5.8734	6.7202	6.1178	6.8824
USP5	10.8495	11.9103	10.8521	10.7276	12.6057	8.7351	12.1983	12.8502
TRIM28	27.9758	27.6674	27.4795	27.0576	22.7357	25.8902	25.6872	26.0415
TUFM	53.5374	52.8196	55.4248	57.2985	62.7757	66.7517	76.1929	75.9543
SYNCRIP	46.4369	40.6874	36.6394	42.0189	41.5557	45.0264	44.0529	49.7578
PSMC5	26.9817	27.0756	27.169	27.8534	20.2095	23.076	19.1103	22.7863
PTK2	1.3207	1.9234	2.2201	1.321	1.4778	0.923	0.9431	1.2246
CPSF1	0.5112	1.1097	1.1178	0.6685	0.8589	0.9005	0.9803	1.1936
EIF4G2	4.2319	4.6753	4.4557	2.8172	4.0419	5.8534	4.4425	5.7508
DDX42	3.7064	5.3707	5.884	5.0295	4.5724	5.3469	4.1943	6.2004
ACSL1	6.22	6.6135	8.2283	7.1782	6.2649	6.5739	5.1995	7.1149
FUBP1	30.9579	36.8406	31.9818	40.7456	39.7874	43.0002	37.8483	40.3023
LAP3	16.615	14.5439	18.4749	15.5183	20.7147	17.11	21.7162	16.741
PPP2R1A	26.2716	28.4072	25.1507	22.4419	30.9458	24.652	23.7017	27.7466
KHSRP	19.1712	17.9024	17.2329	17.9854	17.6833	23.7514	16.8766	21.2362
AP2A2	0.6248	0.3403	0.621	0.4297	0.6947	0.3152	0.3599	0.9456
KARS	16.8991	19.0861	18.6302	22.1236	20.5884	22.9635	20.5994	25.1114
TNPO1	5.5952	3.7728	4.347	3.2628	6.2144	7.4744	5.3112	6.9134
DHX29	0.8237	0.9173	0.621	0.4138	0.5052	0.7542	0.6577	0.744
CNDP2	12.795	12.2358	11.0073	11.6825	13.0099	11.0652	11.3545	12.4007
CARS	1.0793	1.302	1.7388	2.0214	1.3262	1.2945	1.9855	1.5346
PPFIBP1	2.0023	2.4856	3.4932	2.6898	4.7619	4.6377	3.4994	9.347
MMS19	0.5964	1.0653	0.7452	0.7003	1.3262	1.2045	1.6132	1.4416
DARS2	3.5786	4.4978	3.99	4.1064	6.7197	7.193	6.49	6.5259
GPI	110.625	107.711	110.539	102.978	119.11	129.338	121.239	124.162
TBCD	0.6958	0.799	0.8694	0.6844	1.0105	1.3733	1.2657	0.6355
UBR5	0.213	0.4587	0.3726	0.2547	0.341	0.1688	0.1365	0.2635
IMMT	12.156	11.4221	14.8576	13.2742	11.532	13.9582	13.402	15.2839
ALDH18A1	10.3382	9.4691	11.7836	10.0591	9.3848	11.4817	9.8033	12.6332
HK1	4.3739	11.6884	5.3251	4.5361	4.825	3.9398	3.1023	5.0998
TJP2	2.5988	2.7963	3.3534	2.1169	2.0967	2.2288	2.3826	2.6041
CEBPZ	1.9313	1.9826	2.4219	2.0532	2.5009	2.4539	2.184	2.7282
MYO1D	0.3408	1.1097	1.211	0.2387	0.9978	0.9568	0.7446	0.6975
SVIL	0.4118	0.3255	0.59	0.3024	0.3158	0.1463	0.2234	0.372
SF3B2	18.7452	21.1574	24.5297	24.8294	22.2304	22.7383	22.709	20.1511
URB1	0.1562	0.2367	0.326	0.191	0.3789	0.2814	0.273	0.186
AFG3L2	6.9726	6.9243	6.9863	7.0032	6.1765	7.3393	7.52	7.3164
SART1	6.1206	5.7702	7.39	6.2869	7.528	5.1555	6.1054	6.2624
ESYT2	2.9254	3.9504	3.5087	3.1992	3.4609	4.5139	3.5118	4.9758
YLPM1	0.6248	0.9321	1.2886	1.2415	1.2126	1.0806	1.1168	1.1936
SSB	56.9456	58.146	59.4613	58.731	60.7547	55.0448	66.0173	61.3835
KRT20	81.5131	88.6245	89.1144	99.7949	113.173	129.451	129.553	107.576
CUL4B	1.0651	1.0653	1.3352	1.2733	1.7557	2.3864	8.4507	1.6276
TUBA1C	725.808	599.51	637.463	572.349	513.068	600.54	571.571	627.631
EDC4	1.1503	1.0505	1.5525	1.0505	1.7178	1.3958	1.638	2.0771
PARP4	0.497	0.4587	0.5434	0.4616	0.3663	0.3715	0.3475	0.279
EGFR	1.7751	1.5683	2.4374	1.8145	0.7831	1.666	1.1665	1.5811
ITGA2	0.781	0.9913	1.0091	1.703	1.0863	0.7542	1.1665	1.6431
TCOF1	4.3597	5.711	6.7534	6.1437	7.6543	7.0241	7.2222	6.3089
ANKRD17	0.4828	0.9617	1.1023	1.146	0.7831	1.0356	0.6081	0.9611
NOP2	11.2471	11.8807	15.0439	13.6243	10.5468	11.4817	13.1538	14.4158
CDK12	2.6698	3.5805	3.8192	2.8013	3.2714	4.2325	3.5863	4.0612
PAK2	11.1335	10.6083	11.9544	12.2714	12.7572	13.8456	12.6575	11.7497
ANXA3	98.6962	85.3695	98.2742	100.591	76.2908	75.0816	70.4846	78.2794
PKN2	1.9881	2.3377	2.4995	1.6712	2.6146	2.2963	1.911	3.1467
XRN2	6.717	8.3002	10.464	7.8945	12.8835	6.9678	8.5624	10.2926
PSMC2	38.7684	44.3862	35.0868	37.0849	28.5459	32.419	30.6509	32.0868
DIS3	1.2923	1.9974	2.748	2.1009	3.2209	2.8254	2.7424	3.3637
CCT6A	52.5433	57.5541	59.1508	60.3226	58.9864	52.5683	46.2866	54.0981
ATAD3A	8.9466	6.9686	5.8064	5.7776	10.711	9.0953	11.8881	13.8733
DDX39B	68.0223	56.5185	71.8814	68.5991	82.4799	87.5764	75.8206	77.1944
BOP1	6.6886	8.3742	7.1416	6.4143	7.8185	8.026	5.944	9.5795
GPD2	3.2094	4.0539	4.8283	3.7722	3.5493	4.0749	3.3753	4.4333
GLUD1	23.8575	24.5604	26.0823	27.8534	26.0197	27.241	24.1981	23.5613
ARCN1	11.4743	10.1644	13.4137	13.6084	10.5595	10.3336	21.468	13.0827
CTPS1	8.3501	9.7946	11.2557	12.9081	13.1362	11.4817	12.1239	14.2918
USP14	23.9995	23.9686	21.2695	26.7393	25.8934	22.4006	23.8258	24.8014
PA2G4	96.8501	98.6854	108.676	116.029	118.604	117.744	112.676	117.187
DDX18	6.4046	6.8059	10.1379	8.8017	8.8164	7.9584	6.974	10.1686
ALDH2	23.9995	23.0808	24.064	20.8503	24.1251	23.9766	20.5994	24.6464
RIF1	0.568	0.9025	0.9626	0.7481	0.6189	0.6867	0.6949	0.713
LETM1	8.2365	6.6135	5.2009	3.4379	8.2859	5.9773	2.5067	5.5803
COPB2	4.7147	5.3411	5.4493	5.4115	4.2187	4.5364	4.6038	4.9758
PLAA	1.5337	2.1453	1.4283	1.6075	1.8441	2.0825	2.0227	2.4801
HEATR2	1.7183	2.2193	2.1114	1.894	2.5514	2.6115	2.8293	3.2242
ALDOA	283.45	274.603	311.279	286.811	317.163	307.418	299.932	283.356
PSMD11	22.8634	23.3767	22.0457	22.2828	20.5884	20.2619	20.5994	21.2362
RRM1	5.0129	5.2524	4.8283	5.4911	4.2314	5.0092	4.579	4.7588
PABPC4	15.0529	14.7954	15.8357	18.1445	20.4621	21.3876	17.0007	18.446
NAA25	1.2071	1.0061	1.0557	1.0823	1.2378	1.7785	1.9607	1.7516
ANXA1	445.624	411.608	426.321	439.13	389.285	452.628	408.141	530.595
NOP56	15.763	15.0913	12.3735	19.4178	14.0203	15.0839	15.7598	14.7103
SPAG9	0.6106	0.6806	0.6521	0.573	0.72	0.6304	0.9307	0.9921
ABCC1	0.2982	0.577	0.621	0.4297	0.6063	0.878	0.5336	0.6975
SRP68	5.2969	5.7554	4.7662	4.5998	7.5407	7.3956	6.4032	5.7353
PGM1	11.7015	11.2297	13.7242	14.3565	13.5151	20.0368	13.1538	11.7497
AP3D1	2.1301	1.3316	1.537	1.321	1.9578	3.3207	1.2906	1.3951
KRT4	9.259	3.2402	5.2941	3.6289	18.0622	16.3221	53.7321	13.5478
PUF60	25.5616	25.1522	27.4795	30.0817	19.3253	22.5132	20.4753	23.0963
ASCC3	0.284	0.3107	0.4037	0.1592	0.6947	0.833	0.2854	0.4495
PGM2	17.0411	9.691	10.5571	11.6825	11.1152	8.9152	10.7588	6.8514
NUP188	0.5964	0.6362	0.8228	0.6526	0.6063	1.0806	0.6205	0.775
EPS8L2	2.6414	4.4978	2.779	2.9763	3.7135	3.9286	3.7104	3.6272
AGO2	0.7668	1.376	1.4904	1.4484	1.2126	1.1144	1.2533	0.744
PTPN11	2.8544	3.4769	4.968	5.7617	5.6208	6.6301	5.6959	6.2934
AGPS	7.8957	7.6048	9.3306	10.2501	8.6774	9.298	8.4383	10.3856
DOCK7	0.9089	1.1688	1.4904	1.91	0.6947	0.3602	1.3526	2.2476
MTHFD1L	3.678	3.9208	4.2694	3.5334	3.0819	3.0505	3.5863	3.3792
TRIM29	18.3191	24.4124	22.822	19.8953	10.6858	12.3823	12.1735	12.4937
RECQL	6.5608	8.2115	10.9918	4.9977	8.7785	7.8346	8.1653	7.0839
FARSB	9.1454	9.2175	11.0539	10.4092	11.3931	11.8194	10.4362	12.7417
EIF3E	22.5794	24.1165	27.4795	26.2618	19.4516	20.487	16.8766	22.0113
PSMC4	26.8397	22.7849	30.7398	26.2618	21.0936	18.7985	19.9789	29.4517
PSMD5	7.9099	6.1549	7.9955	8.0695	9.4985	8.904	8.4631	9.3315
KPNA2	30.1059	29.5908	29.1873	30.4	21.0936	24.8771	24.5703	24.9564
OPLAH	0.6248	0.5474	0.3726	0.6207	0.2021	0.2589	0.3971	0.2945
HNRNPK	193.132	196.039	227.599	205.161	226.851	225.357	227.834	201.821
GEMIN4	1.2355	1.2428	1.4594	1.0027	1.5031	1.9249	1.4022	1.6586
PUS7	1.3065	1.879	0.7918	1.3529	2.2988	1.8686	1.7745	3.4877
ELAC2	1.4911	2.0122	2.453	1.8145	2.463	2.2513	2.3329	2.4026
ABCF3	2.0591	2.3673	2.484	2.1328	2.1346	2.499	2.4694	2.7592
EEA1	1.7041	2.4412	2.8101	2.0054	1.0484	2.6903	1.9234	3.1002
RAD50	0.497	0.8285	0.9781	0.764	0.9978	1.0694	0.5708	0.8991
SEC16A	0.9657	0.4882	0.8073	0.5889	0.7452	0.5178	1.4271	1.5036
SEC31A	4.7431	5.5483	4.9836	5.1091	3.7893	6.1349	3.9461	5.0223
PSMC3	28.9698	29.7388	27.169	27.8534	23.1146	24.7645	24.4463	28.2116
UBE4B	1.1361	1.302	0.6986	0.4616	0.8336	0.9906	1.6132	1.3486
UNC45A	1.6473	1.7163	2.3443	1.2574	1.7683	1.5984	1.3526	1.9686
HSPA2	3.3088	6.4656	6.6292	5.5548	6.6186	3.4783	6.6141	6.5569
FTSJ3	5.581	7.4125	4.0365	5.2046	7.6922	7.3055	6.2295	8.0915
FAM129B	6.4898	7.2793	6.4119	9.1678	5.305	8.2736	7.2966	9.1455
RABGAP1	0.5538	0.9469	0.9005	0.8436	0.7073	0.8442	0.5336	0.744
INADL	0.6532	0.2959	0.2795	0.2387	0.2147	0.3827	0.273	0.4185
ENO1	889.26	892.607	907.911	867.277	1005.67	1090.65	1036.67	1095.91
IKBKAP	0.781	0.6658	0.5744	0.4297	0.7326	0.9118	1.092	1.2246
KIF11	1.0509	0.8285	0.916	1.0027	1.1747	0.8668	0.5956	0.9921
FKBP10	14.9109	16.8668	20.1827	21.6461	18.6938	15.0839	21.2198	19.3761
CASK	3.1668	2.6632	3.3224	2.9923	2.5893	3.0168	2.7921	4.2782
DDX39A	43.3127	50.6003	56.0458	52.6828	50.1448	44.5762	46.7829	37.3571
SSRP1	17.7511	18.0504	19.7169	19.8953	19.5779	19.4739	21.3439	21.5462
ATAD2	0.497	0.4587	0.3571	0.5252	0.341	0.6641	0.3102	0.403
ALDH7A1	16.615	16.2749	18.9407	17.3487	20.0832	21.1624	18.3657	22.0113
RPA1	7.7537	6.4952	7.2968	7.7035	7.1112	7.9134	5.8944	5.3168
PABPC1	36.7803	35.0651	39.7444	38.6765	34.3561	32.9819	32.0159	35.652
ABCF1	8.0945	6.8947	8.7096	6.7485	8.9048	7.6207	7.5697	7.3164
PHGDH	59.9278	61.253	58.6851	57.9352	74.5225	80.5973	77.1856	83.0847
SYMPK	1.3065	1.2428	1.0868	1.0664	0.9347	1.1482	1.3898	1.5036
EIF2S2	27.2657	51.9319	47.507	47.7488	38.1454	31.8562	33.8773	28.0566
NUDCD1	10.3382	12.8424	14.0658	12.4783	8.5764	8.949	7.0609	7.4404
EIF2A	6.8874	6.1253	7.9644	8.929	5.9492	4.8741	5.6959	5.1463
LDHA	264.705	249.451	257.873	273.441	328.278	335.672	310.604	332.649
AP1G1	7.4981	3.9356	4.3315	5.3797	7.3259	7.193	7.8178	7.3009
KRT13	128.376	141.592	131.343	134.492	142.603	144.085	167.525	110.211
KIAA0196	0.6106	0.6066	0.4502	0.5412	0.5937	0.6979	0.5832	1.0076
SHMT2	38.4844	41.723	40.6759	41.2231	48.5028	46.2646	46.7829	56.7332
HARS	5.3963	8.315	7.5297	6.2551	6.5933	7.6207	5.8199	5.9678
SAMHD1	1.2923	0.9173	1.6922	1.0664	2.1852	2.4427	1.3774	2.8212
CALR	131.784	102.68	130.101	145.634	134.267	109.076	119.129	93.7803
UBE3C	1.3491	1.7015	1.4594	0.382	1.5157	1.4183	0.3847	1.1626
SERPINB1	17.6091	23.2288	14.2676	17.8262	9.4353	10.705	10.6844	10.0756
KIAA1671	0.3692	0.3699	1.3507	0.3979	0.6315	0.5291	0.3847	0.372
DDX23	3.891	3.8912	4.0055	5.6662	4.5471	5.043	4.5294	5.3788
LARP1	8.1087	3.1958	4.2539	5.8413	4.964	5.0767	5.1002	6.1849
PKP2	1.9455	3.4473	2.5772	3.7244	3.1704	5.0655	4.8148	4.7898
RANGAP1	15.337	14.0408	14.6557	17.9854	14.9045	13.5079	13.5261	16.1209
HK2	2.0165	1.5535	1.7543	1.6712	1.6041	2.2738	1.8242	1.6586
STAU1	8.1655	11.4073	10.6037	9.8522	9.9784	8.8027	6.9988	9.6725
TMEM2	0.6958	1.2724	0.9315	0.8754	0.6442	0.5853	0.7197	0.6355
TTLL12	6.4046	6.6431	8.2749	5.2683	7.288	7.9359	9.7785	9.068
HNRNPL	61.6319	75.7525	62.5664	70.509	74.5225	72.1548	72.8424	66.1888
RPL3	145.275	165.265	161.306	164.256	157.129	137.218	139.604	138.113
PC	0.4686	0.3255	1.0712	0.4297	0.9473	0.7654	0.9927	1.4106
NRD1	4.9277	6.4804	8.7251	2.4034	2.223	2.8479	7.6813	7.3009
NF1	0.0369	0.1627	0.1863	0.0509	0.2779	0.2476	0.1861	0.2635
PDS5A	2.6556	3.1958	3.1361	2.6103	3.9914	5.4595	3.3009	3.8752
AHCTF1	0.213	0.2811	0.3571	0.2387	0.3284	0.2702	0.2358	0.3255
NUP214	0.9799	1.2576	1.2575	1.1937	1.0484	1.4071	1.1292	1.3176
SUPT16H	7.6259	6.8503	6.2256	5.5548	5.6839	6.7315	6.4528	8.448
ATP5A1	88.1875	73.0893	85.8541	82.9237	82.7326	81.0476	78.0543	86.6499
WDR1	41.1826	36.8406	40.9864	42.0189	37.6402	42.55	39.2133	37.5121
ACIN1	2.9396	3.1958	3.726	3.8358	3.0693	4.3338	3.5118	4.1077
EHD1	3.7206	3.6693	3.5242	3.231	2.9051	4.4464	2.8417	3.5807
TUBA4A	246.528	221.339	204.466	248.771	210.305	180.668	213.439	202.906
NUP107	1.2497	2.1305	1.1954	0.9072	1.9199	2.4089	2.3329	2.5731
KLC2	3.2662	2.9443	3.3379	2.849	2.5136	2.2063	2.6432	2.0461
NCBP1	5.3679	5.0896	5.7288	3.8199	6.606	6.5964	6.701	4.6658
HNRNPUL2	12.2412	9.0548	12.6375	14.8499	15.2834	14.7462	20.4753	21.3912
FUBP3	10.3809	11.7032	10.5416	11.4915	13.2625	13.7331	11.8384	14.0903
SART3	1.9597	3.3881	4.7196	2.1328	3.3725	3.2419	4.9637	4.3867
RPN2	23.9995	20.1218	23.5982	19.2587	22.483	19.9242	21.468	25.4214
SRP72	4.9135	5.0896	5.1388	4.5998	11.7594	4.7503	4.0454	4.6193
MAN2A1	1.2639	1.4647	1.5059	1.1141	1.2252	1.5196	1.3154	1.1161
SFPQ	53.2533	50.3044	49.8357	67.6441	64.4177	55.8328	58.0754	48.8278
MTA2	8.3927	8.0931	7.6849	8.3401	10.2563	8.4087	8.7237	8.5875
BMS1	2.2863	2.2045	2.2201	1.7349	2.1473	1.666	1.5636	1.8136
HOOK1	0.4828	1.0949	3.7726	1.2096	1.402	1.2607	1.2037	1.8601
KDM1A	2.3431	2.1009	3.6639	5.2205	1.8189	3.2532	3.3381	3.3172
IGF2BP3	13.3204	14.0704	12.6375	11.2528	16.6728	20.1493	20.8476	21.5462
ACSL3	5.723	6.6579	6.0238	4.3611	6.6818	7.0241	6.9864	7.5179
ACTG1	871.083	680.589	1116.26	225.056	738.783	582.642	728.92	637.086
GFM1	4.4875	5.8146	5.1388	6.9713	5.1408	4.6377	4.3681	3.0847
SRRT	7.9951	10.1792	8.1662	10.5047	11.0268	8.3749	7.6069	8.3705
SMARCC1	1.9171	2.0714	2.5151	2.1009	2.1852	2.5665	2.8045	2.9297
SIN3A	1.1929	1.228	1.0712	1.1937	1.4273	1.5196	1.7993	2.0616
SF3A1	15.0529	11.9103	17.5434	14.9135	19.5779	17.11	18.738	21.2362
CUL1	1.6331	1.3908	1.7388	1.2574	1.4652	1.2382	1.638	1.7206
TCERG1	3.891	5.2524	4.611	9.2314	6.1639	6.6977	6.5025	5.4408
PAICS	69.8684	63.3243	67.8449	73.0556	63.9125	70.3538	64.4041	76.2643
DHX36	1.0651	2.456	3.3379	2.9127	1.9452	3.771	2.4322	1.6586
SAFB2	1.9171	2.7519	3.8347	2.2442	2.3241	1.7898	4.033	3.5807
EMC1	1.6331	3.0479	2.8877	2.3397	1.9831	2.2513	1.6132	2.7592
RTCB	24.5675	20.2697	22.5115	18.9403	23.6198	23.6389	22.0885	24.4914
EIF2S1	48.141	51.7839	58.2193	51.887	49.5132	46.8275	42.0674	45.4176
SARS	12.2412	10.2976	10.6813	8.929	15.4097	15.8718	18.1175	20.1511
PSMD6	5.6378	5.9478	4.2539	4.95	7.0354	7.3843	5.398	6.9444
NARS	24.2835	20.7136	24.2192	21.6461	25.3882	25.2148	18.6139	18.9111
CUX1	0.6674	0.6806	0.8073	0.3979	0.3663	0.6867	0.5832	0.651
GNB2L1	184.47	164.525	169.069	161.232	174.559	148.587	176.956	171.75
MX1	1.0793	1.0209	1.3507	1.8463	0.3789	1.7673	0.8066	1.1471
NOP58	15.621	17.9024	19.4064	18.1445	17.6833	14.8587	16.8766	15.2219
UBAP2L	8.3785	8.0487	8.7251	8.372	9.7384	8.4875	9.2449	9.409
GAPDH	1352.21	1211	1267.63	1328.85	1364.77	1479.01	1401.75	1659.68
MAPK1	13.1074	11.067	16.9224	13.0354	10.5595	15.5341	16.3802	16.5859
PRMT1	33.6561	38.764	43.0047	44.8838	36.5034	39.3981	38.3446	40.9223
RPS6KA3	0.7952	1.4204	1.3973	0.3342	2.0715	1.3846	1.4395	1.5501
NCL	170.411	169.555	157.114	181.764	168.244	161.42	174.102	188.646
MYO1E	0.71	0.8877	0.9005	0.7958	0.4673	0.5178	0.3847	0.589
ANXA5	42.1766	36.2487	40.5206	42.4964	36.2508	36.584	26.6799	40.6123
FERMT1	2.5278	5.0008	4.4091	2.3556	2.2483	4.9529	5.0258	2.8677
KIAA1429	0.1193	0.1627	0.2018	0.191	0.0707	0.1914	0.1861	0.2635
RBM14	37.3483	44.5342	42.5389	38.8357	41.4294	39.8484	48.8925	36.8921
GSPT1	13.7181	17.1627	17.5434	19.2587	18.9464	14.8587	17.373	19.9961
KIAA1967	4.7857	4.1131	4.1763	3.7244	3.903	5.482	5.4973	6.8669
ARHGAP18	2.4	2.0862	2.2356	1.528	0.5558	0.8442	0.6453	1.0851
UGDH	14.4849	15.0913	13.9571	15.2637	18.4412	18.686	12.2976	15.5009
HNRNPA2B1	474.736	447.413	483.608	475.578	477.323	445.199	440.033	492.618
UBTF	6.007	5.8886	6.8155	7.2101	7.5659	8.3411	6.5645	7.5024
RAP1GDS1	2.471	4.2611	4.021	3.6607	3.524	4.3113	3.9337	4.8363
GDI1	4.5159	5.3263	4.3005	2.4989	3.524	4.1649	2.8417	4.3247
HBS1L	2.1017	1.7163	2.4219	2.0691	1.6041	2.3864	1.5636	2.1856
RAB11FIP1	1.0083	0.9321	1.5836	1.7985	0.5179	0.7429	0.7197	0.8836
FXR1	10.2104	10.2828	10.7124	8.356	10.2689	9.3993	7.8923	8.5875
EEF1A1	853.9	850.884	864.44	924.416	818.231	838.505	855.123	854.564
PELP1	2.755	2.456	3.5863	2.1328	3.4609	3.5571	3.2388	2.4026
LLGL2	0.568	0.799	0.947	0.7481	1.0863	1.1369	0.8314	1.0231
ERAP1	0.4544	0.3995	0.4658	0.1448	0.4042	0.4052	0.3723	0.6045
LAMB3	0.6958	0.4735	0.7452	1.1937	0.7073	0.6641	0.484	0.7285
CENPF	0.0454	0.2071	0.0761	0.2387	0.077	0.2139	0.0447	0.1519
BAG6	2.0591	3.3734	4.2228	4.186	2.0209	2.5102	3.425	3.1002
ZNF638	0.3834	0.3107	0.4192	0.2228	0.2779	0.3377	0.4095	0.434
ADNP	1.4911	1.7902	1.568	1.6394	1.5536	1.4746	1.6504	1.8756
MRE11A	7.3561	7.0722	6.0082	6.5734	7.2249	7.193	7.3091	6.3554
CCAR1	4.5301	5.06	6.4274	4.8385	5.065	6.6076	5.6338	6.4794
KRT75	2.0449	1.3612	3.8813	4.743	1.2631	1.4071	3.5118	2.1081
ZMYND8	0.8805	1.4056	0.5744	1.321	1.0484	0.8105	1.6008	1.6741
SMARCC2	1.5053	1.953	1.6612	1.2415	2.703	2.2063	2.0723	2.5576
BZW2	12.6246	17.7545	15.8357	18.4629	16.1676	16.9975	11.9005	11.0676
SQRDL	8.975	10.194	12.1407	9.0723	7.3638	5.3356	5.2491	4.1852
EHD4	9.1454	10.0313	10.0137	7.5284	9.0185	9.1179	7.8675	8.014
RAD21	4.5017	5.0008	5.8996	5.6025	4.1051	4.4689	4.2316	5.1308
PRMT5	4.2745	5.2376	4.937	4.8067	5.5955	6.9678	5.4228	7.5024
EIF4A2	3.3656	4.0983	3.99	3.9313	3.5998	3.1856	3.4125	5.2393
GAPVD1	0.568	0.799	0.6055	0.6207	0.7326	0.6304	0.6701	0.6045
DIP2B	0.3124	0.3847	0.4658	0.3342	0.3158	0.1463	0.2606	0.2945
EEF1D	228.35	217.788	225.425	232.377	181.506	171.888	171.496	168.65
CTTN	49.8451	46.4576	54.4933	60.6409	47.2397	45.5893	51.9948	48.0527
ACTB	1240.87	1465.19	1103.37	2096.97	1256.02	1317.14	1257.93	1227.67
PNN	6.4614	6.7763	7.7005	8.0377	7.8817	6.1349	7.4083	7.8279
RAVER1	4.4449	4.0391	5.4338	4.4566	4.4335	5.1893	4.6287	5.3478
UGP2	11.3607	10.5639	10.7279	12.7967	13.7677	13.9582	12.9056	12.8657
GOT2	33.2301	31.5142	33.3791	26.2618	30.0616	33.9949	32.5123	38.1322
PSMC1	19.3132	20.1218	22.822	21.9644	19.5779	23.076	13.7743	22.7863
GOT1	14.3429	14.7362	16.7672	13.4652	15.0308	15.4215	14.3947	15.6559
PDXDC1	2.7976	2.2933	3.3069	2.8172	3.8524	3.5796	2.1344	3.5187
SLC12A2	2.897	2.3377	3.2448	2.0373	0.3284	0.4165	0.4964	0.651
CUL3	2.1443	2.8999	1.2575	1.1937	1.2378	1.6435	1.4767	2.2941
PPP1R12A	2.755	3.0331	4.1297	3.1037	4.2819	4.2775	3.0775	4.0612
RCC2	54.2474	49.7126	47.3517	46.4755	55.7024	56.7333	58.8199	68.8239
RUVBL1	45.7269	46.9014	47.6622	44.4064	45.7239	45.2516	49.3889	44.6425
TPI1	424.607	369.441	404.741	394.723	451.935	449.364	456.661	453.246
POGZ	0.3124	0.6066	0.7142	0.4457	0.6189	0.833	0.7942	1.1006
TPM4	57.9396	46.6055	52.1645	47.7488	41.5557	26.5656	31.3954	34.567
PDLIM5	11.3323	11.2149	13.1809	7.6876	10.8879	7.8571	9.4559	7.3939
EIF2S3	56.6616	49.4167	51.854	56.3435	48.2501	45.0264	46.1625	38.5972
NUCB1	17.0411	18.7902	11.6904	7.1305	8.4122	7.7333	9.9026	7.9985
KIAA0020	2.4142	3.4621	3.9123	2.9763	4.0798	5.2006	3.5491	3.5807
PCBP1	80.377	85.3695	90.8221	87.5394	77.175	77.4454	78.4266	77.9694
DHX8	0.1988	0.2367	0.4658	0.1241	0.3537	0.5065	0.2606	0.589
DDX6	16.473	11.8215	11.2092	16.3937	10.5595	10.5925	9.6048	10.7266
TMOD3	17.3251	30.3306	30.274	27.376	30.5668	27.3536	16.6284	36.4271
UQCRC1	23.7155	24.8563	23.1325	25.6252	17.6833	21.8378	21.8403	26.6615
TRIP13	9.3158	8.241	8.958	10.4411	7.3765	7.5419	11.5903	12.7262
PWP2	0.639	1.4056	1.3196	1.0186	1.5031	2.105	1.5884	1.2401
RPAP3	2.4284	3.329	2.9187	2.9923	2.5893	2.5102	1.4519	2.6662
GSN	14.2009	14.7954	14.7334	12.5261	15.0308	13.2828	11.8384	12.8657
PSME4	0.2414	0.3107	0.2795	0.2228	0.3031	0.2702	0.2234	0.248
SERPINB6	12.3974	13.2715	13.8484	15.0727	11.5447	11.099	9.8033	11.8737
HTT	0.0696	0.1169	0.1289	0.148	0.2905	0.1081	0.1018	0.2325
U2SURP	6.3762	7.9007	6.9242	7.7353	5.2924	6.1461	17.0007	8.9285
IGF2R	0.1377	0.148	0.1553	0.2387	0.2147	0.4052	0.1365	0.496
SAFB	6.9584	5.9478	7.5142	6.6848	11.4941	6.6189	7.0733	9.037
SERPINH1	58.2237	60.9571	65.6714	62.0734	63.1546	64.0501	62.4186	64.1736
FAM91A1	0.6816	0.7694	0.6676	0.6207	0.3916	0.2814	0.273	0.651
IDH1	24.9936	23.9686	28.2558	29.2859	24.8829	27.9164	26.5558	26.6615
ALPP	7.7821	9.0844	9.4082	9.6293	12.1888	14.0708	15.7598	14.4468
TOMM70A	9.8554	10.0165	11.1471	7.0032	9.8774	12.4948	9.0712	11.8427
AKAP13	0.2698	0.1923	0.3881	0.1353	0.3537	0.4165	0.3475	0.682
GOLGA4	0.0156	0.1258	0.0605	0.0684	0.0846	0.0495	0.0347	0.1364
GOLGA3	0.1988	0.1095	0.6521	0.3024	0.3031	0.2251	0.1985	0.403
GPHN	2.1301	2.5004	2.8722	1.8463	3.423	3.377	2.8169	2.8212
SELENBP1	12.014	15.5352	18.3197	12.7967	8.1217	8.1836	6.2295	6.8979
WDR36	1.2355	1.4647	1.4438	1.2415	1.3389	1.8911	2.0227	1.6586
UTP14A	2.7408	4.5274	4.347	2.6898	3.1577	3.7259	2.5563	3.7357
ANK3	0.3692	0.1775	0.1863	0.1273	0.5684	0.7542	0.3226	0.9456
DKC1	10.5513	11.7476	13.3516	13.7835	12.7572	11.932	14.0225	13.4238
ATRX	0.284	0.2515	0.3105	0.1035	0.5305	0.349	0.2358	0.372
THRAP3	8.1371	8.5665	10.8987	10.4411	9.4858	9.9058	9.9026	10.4786
PDLIM1	150.814	121.174	145.315	162.664	122.141	134.066	118.384	132.067
STAG1	0.3266	0.6954	0.8073	0.5571	0.4042	0.394	0.1985	0.9766
DDX54	3.1242	2.1305	2.3598	155.661	48.2501	1.9699	2.4198	115.947
CAP1	52.1173	52.0798	54.338	56.6619	60.7547	52.4558	60.5572	57.5083
DDX27	6.717	7.1018	7.2658	9.1518	6.8965	7.8233	6.1178	7.8279
NAMPT	8.4495	10.0461	11.0229	9.9317	7.7806	9.8608	9.8281	13.0827
ATP6V1A	7.5833	12.4577	7.9644	7.9104	8.2733	7.632	12.3969	8.262
EPHX1	28.1178	29.2949	29.032	29.9226	35.8718	34.4452	35.3664	41.6974
WAPAL	1.2071	0.1627	0.2639	0.9709	1.2378	1.0581	0.3599	1.4726
NFKB1	2.4	0.7546	1.5059	0.9072	0.8084	0.8442	0.6825	0.62
PRPF40A	4.5017	4.1723	5.558	3.2947	4.8755	4.5477	4.5542	5.9058
PAPSS1	4.0757	3.7728	4.3005	3.7085	5.7471	4.4464	5.0878	5.0378
ITGB1	13.2494	14.0852	12.1407	15.3751	8.1975	8.0597	9.915	9.192
HELZ2	0.0256	0.108	0.0683	0.0589	0.0328	0.2702	0.0484	0.0527
KRT23	23.9995	18.7902	21.58	25.9435	30.3142	27.3536	26.9281	28.6766
PSAP	26.1296	29.7388	28.5663	39.6315	34.2298	38.385	42.812	38.4422
PSMD13	11.2471	15.5352	16.4567	18.4629	13.894	13.3954	11.8633	16.5859
PSAT1	40.8986	38.9119	39.2786	40.109	49.7658	55.6076	50.7539	63.7086
RBM4	13.2068	14.1888	23.2877	19.7362	20.4621	19.6991	18.9862	19.6861
CPNE3	26.5557	23.5247	22.201	25.466	15.1571	13.8456	13.0297	14.5553
PLOD3	1.6615	2.3525	2.7169	2.2442	1.6547	2.1725	1.5139	2.2011
EP400	0.2698	0.0814	0.295	0.3183	0.2905	0.2702	0.3475	0.1318
EML4	1.8461	3.2254	2.7014	8.165	1.9578	2.9042	2.6308	2.8367
INTS3	1.1361	1.2576	1.5059	1.2256	0.9726	1.5984	1.0796	1.1316
BAIAP2	6.6744	4.6162	6.0238	6.5734	6.227	7.193	7.5945	6.7584
GSS	17.1831	24.2645	23.1325	13.4333	6.9723	8.6113	15.5116	10.8816
API5	23.2895	21.8972	24.685	28.8084	23.3672	27.6912	30.0304	33.4819
HADHB	28.8278	30.3306	33.3791	34.3791	33.093	35.9086	30.1545	33.9469
TUBB6	30.9579	28.7031	34.7763	35.9707	36.3771	37.5971	31.2714	38.2872
EEF1A2	161.606	105.787	121.717	94.5426	133.509	123.035	120.618	109.281
STRAP	35.2182	32.8458	35.0868	38.0399	36.3771	33.9949	39.5856	43.4025
RPL7A	210.457	225.186	213.16	202.455	215.357	202.506	213.688	177.175
TELO2	0.8095	0.9025	0.5123	0.8276	0.5431	0.6979	0.4716	0.837
PPA1	94.1519	82.4104	88.0276	78.308	65.8071	82.2858	68.251	87.27
PEPD	4.6437	5.8294	7.5452	6.2073	8.6901	11.8194	7.6193	16.741
ASNS	11.8719	13.4786	13.569	11.9531	9.3595	12.9451	12.3472	14.0748
APLP2	1.5479	2.5596	2.4374	2.2919	2.5893	2.4539	1.7125	2.5421
UCHL5	9.4436	11.8363	8.8183	8.181	8.488	8.071	7.8675	11.2071
RHPN2	1.5905	1.3316	1.4283	1.1937	0.7073	1.1031	0.5832	0.7905
42622	10.5087	13.7597	13.0567	13.7994	14.0203	12.72	13.6502	14.0593
RBM12	7.7963	8.9364	8.8338	7.4647	8.728	9.7707	8.0164	10.0291
KIAA1598	1.5763	2.5892	2.9964	1.9736	2.8799	1.7673	1.1168	2.7127
SCP2	25.5616	22.9329	22.201	24.511	21.5989	20.3745	20.103	22.0113
PPP1CA	30.1059	27.9633	25.7718	29.4451	22.6094	27.1284	25.6872	27.4366
AHCYL1	10.7785	10.2088	9.7187	28.9676	7.0986	43.9008	7.7186	9.4555
ILF2	77.1108	66.5793	65.2056	71.1457	62.6494	72.38	62.2945	71.7691
COLGALT1	8.4211	11.3925	12.327	8.7221	6.7449	7.283	7.2842	6.7274
H2AFY	56.5195	43.2026	54.4933	53.6378	47.1134	52.4558	50.7539	56.2682
PTBP1	55.2415	53.1155	58.0641	54.1153	55.5761	52.1181	55.3453	55.0281
KEAP1	0.5538	1.2724	1.6457	1.528	1.3894	1.3846	0.9059	0.744
PPAT	4.8709	6.9982	5.884	6.653	9.6121	10.4236	6.3039	7.3164
RPS3	234.883	237.17	207.726	237.948	218.262	231.098	223.119	235.923
MCCC1	1.5763	2.0862	2.0338	1.4325	2.7283	2.5327	2.395	2.7282
TNPO2	1.5195	1.6275	2.0027	1.8463	1.8567	2.2176	2.0848	2.1081
UMPS	6.6886	9.2323	21.1142	18.4629	7.8943	18.2357	19.2344	19.9961
TRIM16	3.2236	4.5422	3.9744	4.2974	4.3577	4.8741	3.8345	5.2393
NONO	82.0812	74.2729	97.3427	87.3802	110.268	95.9063	95.7995	110.056
ERO1L	15.195	12.9756	13.1653	12.3669	15.4097	15.6467	19.2344	19.8411
SERPINB5	27.8337	29.147	25.7718	24.8294	27.9143	26.1153	23.0812	25.7315
GNL3	7.2709	7.1166	4.642	5.507	9.2458	5.4369	7.1477	8.51
OAT	36.4963	29.5908	35.2421	36.6074	32.7141	33.207	34.0014	34.412
FARSA	12.4258	10.1792	10.4174	12.9081	9.89	12.72	8.9471	8.7735
ALDH3A1	29.3958	31.9581	35.7078	33.4241	44.4609	41.5369	45.1697	48.0527
PLRG1	4.9561	5.2968	5.3407	4.1064	4.8882	5.7409	5.9316	4.9913
MED23	0.1207	0.1627	0.1211	0.0971	0.1768	0.2364	0.2358	0.217
KRT15	4.3597	2.0566	2.5772	6.8122	1.6925	1.7223	0.1985	0.2015
ACO1	5.4247	1.4499	1.4283	6.844	2.3872	8.5213	3.2264	2.6041
IRF2BP2	4.4023	3.7284	5.1078	4.2815	4.345	3.7259	3.4746	4.6348
BPNT1	9.8412	6.9538	10.4795	8.7062	15.2834	11.8194	13.6502	15.5009
LPCAT2	2.2437	2.9443	3.1671	1.9259	6.3028	5.6283	3.487	4.5108
DHX57	0.088	0.1332	0.1149	0.191	1.1368	0.2364	0.273	0.3255
MEPCE	3.2946	3.1218	4.2384	3.8358	4.7871	4.1312	3.5491	4.7123
ATXN10	6.4472	7.1906	5.3251	5.507	5.5955	6.2362	6.155	8.0915
EXOSC10	0.9941	2.1453	3.5242	1.0664	1.3894	1.9024	1.4022	2.2631
KIF4A	1.1787	1.0653	1.1954	0.7481	1.2631	1.0806	0.7446	1.0851
RBM25	7.072	6.0217	6.8776	7.2896	8.9301	8.2736	8.0164	8.913
GTPBP4	7.1715	5.4447	6.4119	7.608	6.5933	4.0524	6.701	9.4865
PCK2	2.6414	1.7015	1.7388	1.4006	3.4482	3.7372	4.0826	4.1232
PML	2.3857	2.6928	2.6082	2.4034	1.781	2.3189	0.8811	1.6121
ERBB2IP	0.4402	0.2663	0.6055	0.2865	0.4547	0.3602	0.273	0.403
AP3B1	0.5254	1.4352	2.2667	1.7985	0.7831	0.923	0.7694	1.0076
CIT	0.1562	0.4587	0.295	0.4457	0.2147	0.2589	0.2234	0.3565
USP15	1.5053	1.6423	0.9315	1.2415	1.7178	1.7898	1.303	1.8446
WDHD1	1.0509	1.6571	1.242	1.0186	1.1368	1.3395	1.0052	1.4571
KDM2A	1.8887	1.5535	1.7543	1.6553	1.8567	1.3058	0.9307	1.4726
ATXN2L	5.0981	6.2141	6.9087	7.0987	5.7218	8.4199	5.1374	8.076
LRRFIP1	3.962	6.436	5.8064	6.3506	5.4439	4.345	5.7951	5.3323
PRPF4	7.9241	9.3507	6.3498	6.5893	5.5955	10.1872	5.9937	8.1535
ARID1A	0.3692	0.2367	1.2265	0.3979	1.0105	1.5309	0.7321	0.558
SUGT1	16.189	15.5352	18.3197	20.2136	10.6479	12.2697	13.8984	13.4858
SEC24C	1.8319	2.1453	1.9717	1.7349	1.8694	1.7448	1.8614	1.7671
AIFM1	13.7323	12.0878	12.9325	13.9108	15.6623	12.8325	13.6502	16.2759
SRPR	3.0958	4.7345	5.4183	4.0586	6.5049	5.3244	7.8427	6.3244
CLPX	2.6982	1.879	2.7169	3.2151	2.1346	2.634	2.8914	2.8987
LGALS3BP	20.3073	16.7188	13.4293	19.4178	9.5363	9.0278	6.2667	8.541
CAB39	11.2755	11.5552	13.0256	11.7621	11.532	13.3954	12.9056	15.1289
RNH1	16.473	12.9608	19.0959	12.6693	11.2163	11.7069	10.8209	7.7659
EPS15L1	1.1361	1.5979	1.832	1.2574	0.8336	1.1819	0.9803	1.5346
ACOT9	4.8567	5.0452	7.5918	6.3188	7.7806	10.221	7.2842	5.2393
UBA2	41.0406	32.5499	8.5233	45.5205	13.1362	41.5369	31.8918	31.0018
LDHB	225.368	223.707	230.393	228.398	275.481	238.528	270.274	261.655
CDK1	98.8382	68.0589	69.3974	56.9802	57.3444	61.9113	55.9658	56.5782
HSD17B10	61.6319	48.233	43.0047	47.9079	51.4079	52.5683	46.907	45.1076
SLC25A12	1.0509	0.7842	0.6521	0.8595	1.061	1.272	0.6949	0.9456
IGF2BP2	2.1869	3.6101	3.5863	1.321	5.8986	4.9867	4.3308	3.8597
NAPA	11.8009	11.6884	10.2311	8.2605	8.9932	7.3393	7.793	8.634
CD109	0.2698	0.3847	0.4347	0.2069	0.2779	0.3827	0.4219	1.2246
COPG2	0.0753	0.2811	0.2329	0.2228	0.3663	0.2589	0.2606	0.2015
RSL1D1	28.2598	26.9276	27.79	23.3969	24.3777	30.1677	23.7017	31.1568
ETF1	13.0932	11.5404	9.3927	11.2369	10.6605	10.8289	11.6771	10.7731
OLA1	31.384	36.2487	37.2604	29.2859	32.2089	32.9819	33.1327	37.9772
TBL1XR1	14.3429	16.8668	19.7169	14.9772	18.9464	16.3221	16.3802	15.5009
PSMD12	10.0116	8.9808	10.169	7.5761	6.7449	8.4987	11.0194	9.9826
PFKL	1.9739	2.9443	2.5461	3.3742	2.8041	3.3545	2.2833	2.6972
CDC73	2.5704	2.1157	4.9836	4.95	5.7976	3.9286	2.395	4.2317
PPP1CB	20.4493	24.5604	23.443	27.5351	29.0511	32.8693	26.3076	20.7712
G3BP1	49.8451	44.978	47.507	42.4964	37.7665	45.139	40.9506	47.4327
PMPCB	6.0638	12.221	12.8703	7.8785	7.5028	6.4163	6.701	7.0064
ZC3H14	1.1361	1.3612	1.3973	1.3688	2.5009	1.8461	1.576	1.6276
TATDN1	10.5371	10.4012	7.7936	8.8494	6.4039	7.5307	6.3535	6.7584
SRP54	3.7916	3.2106	3.0274	3.2628	4.0293	3.9398	3.1147	3.1932
HNRNPC	158.198	179.32	188.941	182.4	184.538	209.711	193.709	176.555
PGD	42.7447	45.8658	49.0595	41.8598	49.6395	43.7882	46.5348	57.0432
ACAD9	2.6698	3.9652	3.3069	4.2974	3.2714	2.7916	1.9358	3.5497
FH	27.9758	27.8154	25.4612	26.2618	22.6094	18.686	26.804	25.7315
SORD	42.0346	40.9833	44.0914	32.1508	45.8503	51.6678	48.148	51.3079
RPL4	221.818	219.416	224.028	224.101	213.084	206.784	199.665	205.077
RBM39	17.6091	21.6013	21.7352	22.1236	20.0832	17.7854	19.4825	18.6011
TPM3	124.258	90.8438	127.462	164.892	149.045	132.94	127.567	141.523
CCDC47	9.0034	7.9895	10.9142	9.5975	10.4458	6.9791	6.9368	10.3236
CS	44.5908	42.7587	49.5252	37.8807	54.9445	49.3039	48.272	56.4232
TMEM43	7.9241	4.2019	10.3708	6.8281	10.2816	9.5569	7.6441	8.1845
APEH	2.3005	3.255	3.2137	3.5812	3.8903	3.6021	2.7176	3.7357
GIGYF2	1.3491	0.9025	1.537	0.7799	1.1873	1.4859	4.2688	1.0386
CCDC6	6.433	5.7258	6.5206	6.1437	6.5933	4.6602	5.5966	6.8824
PUM1	2.5988	3.107	1.4128	1.2574	1.7304	1.8573	3.276	3.7977
SLC25A6	35.3602	35.6569	37.7261	33.265	43.703	39.0604	32.3882	38.9072
DDX19B	1.0509	1.0949	1.8941	1.7667	1.5915	1.4859	0	1.7361
LARP4	3.9905	4.1871	4.7662	3.7403	2.0083	1.8686	4.5542	2.7592
NDUFV1	4.8851	5.0748	5.1078	5.2046	7.2123	6.2699	5.7703	8.0295
CA2	119.287	128.868	136.932	131.946	104.458	101.872	106.968	106.181
DDX47	11.4033	4.9417	7.7781	9.2314	8.9553	9.6469	7.4083	10.3701
EIF4G3	0.7952	0.651	0.9005	0.9709	0.821	1.0581	0.9431	1.6121
PSMC6	30.3899	33.4376	34.7763	34.3791	26.5249	26.0028	25.6872	26.9715
PPP1CC	10.2814	8.1227	7.0484	6.6848	6.1892	3.9286	2.2585	8.262
THOC5	0.8237	0.9765	1.4283	0.955	1.5283	1.9249	1.2906	1.5501
NT5C2	2.6272	1.805	2.4685	2.1964	2.5893	2.6566	1.7125	2.4491
TIMELESS	0.3266	0.4143	0.5279	0.2387	0.3916	0.1238	0.2358	0.465
SCYL2	1.8461	4.1723	1.832	0.6844	0.8968	1.6097	1.6877	1.2866
PPP1R13L	1.0793	1.2132	0.8849	1.8145	0.9221	0.833	1.0548	2.0151
AKR1A1	29.3958	31.5142	31.8266	27.376	32.2089	30.0551	32.5123	26.9715
CFL1	764.718	733.852	901.235	916.936	978.139	964.804	877.087	1013.29
PLA2G4A	3.5218	5.0156	3.0585	3.4697	2.2862	1.6772	2.2461	1.9996
CTNNB1	1.0509	0.6806	0.4192	0.5252	1.4399	0.6529	1.303	1.0541
TYMP	2.4852	2.3673	2.9498	2.8013	0.8589	0.8217	0.6701	0.4805
SEC23A	3.1384	2.7076	2.9964	2.0532	1.7431	2.3751	2.9038	2.9142
DSG2	1.3349	2.6188	2.0027	1.6235	1.4399	2.06	1.3774	1.9376
PARP9	0.2698	0.0681	0.1413	0.07	0.1074	0.0484	0.0831	0.1085
ARHGEF2	0.8663	0.4882	0.6676	0.2228	0.1225	0.2814	0.1737	0.5115
BRD4	2.1869	3.9504	3.1827	1.9418	1.9199	1.8461	2.0103	1.7206
DDX56	2.1585	3.9356	2.5772	1.9736	3.7009	1.9699	2.3329	2.8057
PDS5B	0.8379	1.1836	0.8073	0.8913	0.7831	0.7992	0.7942	1.0076
CUL2	1.3207	1.7015	2.3288	2.1646	2.842	2.6678	1.1044	3.0847
XAB2	0.5822	0.9913	1.4438	1.0823	0.6821	0.6979	1.2409	0.5425
EPS15	0.426	0.2663	0.4037	0.5252	0.8715	1.0581	0.8314	1.0386
INF2	0.6816	0.5326	0.9005	0.8595	0.6821	0.7542	0.8811	0.9611
LIG1	4.1751	5.0452	4.0831	5.1091	2.4251	3.3094	3.4746	3.9372
MIPEP	1.7467	2.5448	2.6548	1.8145	3.2461	1.4521	1.6877	2.6041
ATP2B1	0.8521	1.3464	1.8009	1.4484	2.842	1.8236	2.0475	1.3331
STXBP2	2.9964	2.6336	3.7416	4.6953	2.602	2.634	2.4694	2.2011
KRT80	7.2425	5.8886	6.0703	7.1146	3.903	4.8516	5.0009	5.5028
KIAA1033	0.213	0.2515	0.3105	0.1544	0.3031	0.4278	0.2978	0.496
CD2AP	3.4792	2.2489	2.7945	2.8968	2.9051	1.7673	3.3629	2.6196
SLC25A24	7.7111	9.9573	7.421	6.653	9.8774	8.4987	8.3638	9.9981
AK2	30.6739	32.254	31.9818	38.3582	39.6611	42.8877	38.2205	38.1322
LIG3	0.6248	1.0061	0.7297	0.7799	0.5558	1.2157	0.757	1.5501
XPNPEP1	2.7266	2.2785	3.6795	2.5307	1.541	1.272	3.1395	2.6196
KIF20A	0.3124	9.9129	8.7717	0.4297	9.41	7.4744	0.7073	0.744
42624	15.621	17.9024	16.7672	16.0754	18.6938	18.9111	19.2344	22.0113
ACTN2	10.0542	6.8355	7.3589	5.9845	8.349	8.161	7.2346	8.262
GSR	12.6388	18.3463	17.0777	17.5079	13.0099	14.0708	21.468	25.8865
DIAPH2	0.2414	0.1775	0.5123	0.4297	0.48	0.5178	0.2358	0.4495
DTX3L	0.5822	0.6066	0.6055	0.3979	0.4295	0.2927	0.5584	0.496
RAB3GAP1	1.0935	1.8346	1.3352	0.6844	0.8463	2.1388	1.7993	1.1781
NUP153	0.5538	0.4735	0.7142	0.4457	0.5558	0.8668	0.6205	0.713
ENAH	4.5869	5.7554	5.232	5.7299	7.2375	5.3581	6.0433	5.8128
CHORDC1	35.5022	38.1722	47.507	46.3163	38.2717	35.9086	36.8555	37.3571
ETFB	32.094	37.7283	39.1234	37.5624	31.5773	39.2856	34.9941	39.5272
NUP85	1.5905	1.8938	1.9872	1.894	2.1599	2.0037	2.0475	2.1546
PRDX6	139.595	131.531	140.813	151.045	148.919	150.613	147.174	166.48
METAP2	8.5915	8.9364	10.9608	11.6348	15.7887	9.2867	11.6027	9.347
AKR1B1	105.087	96.762	105.26	117.462	63.5336	55.1574	59.9368	50.8429
SLC25A5	154.79	176.657	179.781	178.262	148.666	176.954	162.313	170.665
EIF3D	14.0873	13.0495	16.6119	15.2159	16.1676	14.4085	11.8633	14.3693
NOP14	1.5621	1.879	1.6146	1.1141	2.1473	1.7223	1.7497	1.6896
TALDO1	47.289	48.9728	38.5024	45.998	40.2927	47.5029	50.1334	49.2928
DLG1	2.3715	2.5744	3.105	2.5466	2.6146	2.8817	2.2833	2.3871
SERBP1	84.4953	71.7577	86.4751	88.6535	74.3961	58.7595	79.4193	72.5441
VASP	14.9109	16.5709	15.9909	18.1445	7.3133	12.3823	10.1508	18.291
STK3	4.2745	3.6693	3.5708	2.9923	2.4125	3.3207	2.2461	3.0227
UBE2O	1.3065	1.1688	1.7078	1.4325	3.2083	2.0149	1.2782	2.1081
RCC1	34.2241	29.5908	40.5206	38.6765	43.3241	38.1599	36.7314	37.0471
SAE1	13.2352	18.3463	9.8429	10.0909	13.3888	10.9077	17.2489	19.9961
UQCRC2	38.0584	37.4324	35.0868	35.1749	31.5773	32.0813	29.9063	26.3515
SMU1	7.8673	7.7972	7.9799	8.2924	8.6901	10.1872	9.3442	10.3856
PCBP2	83.2172	65.2477	74.8312	70.9865	70.9858	70.2412	75.2002	68.3589
ALDH1B1	3.2094	4.4682	4.7041	4.6475	5.5702	6.1123	5.2988	6.4949
NUP54	2.9112	2.8407	6.9708	3.1833	6.3912	3.6809	5.5842	6.0453
ANXA6	1.0793	0.6214	0.9005	0.7003	1.6041	3.6471	1.1417	1.3641
SMEK1	0.7242	0.142	0.6831	0.3979	0.48	0.4615	0.4219	0.496
PRPF19	36.4963	32.6979	33.2238	38.3582	39.6611	39.8484	38.3446	33.3269
IDH2	5.5525	6.3472	7.5607	6.9713	7.5154	10.3336	9.8778	7.5489
BIRC6	0.1093	0.1627	0.2329	0.1592	0.125	0.1688	0.1985	0.1116
PHB	62.4839	64.6559	65.9819	64.9383	69.0912	75.1941	72.5942	73.4742
RPS2	119.004	138.633	134.758	143.087	139.824	142.284	134.144	119.202
ZNF326	10.7785	7.7676	10.8676	10.3615	10.0542	9.433	12.6575	10.3391
TAGLN2	450.736	405.986	391.234	416.688	376.528	371.018	354.905	415.734
ACTL6A	12.298	17.1627	19.4064	20.3728	15.6623	18.3483	17.8693	22.7863
ESRP1	5.9928	4.1279	4.2073	4.6316	1.541	1.4408	1.9855	3.1467
ADSL	5.9218	6.1549	5.3251	4.8704	6.3534	7.3506	6.9864	7.2699
IPO8	0.4544	0.6806	0.5744	0.5571	0.5937	0.8442	0.757	0.744
STRBP	5.4247	7.5457	6.5671	2.276	8.008	7.0466	6.3908	7.7349
CSNK2A1	34.3662	37.1365	27.9453	31.5142	27.788	28.5918	32.0159	31.0018
USP10	0.9231	2.2045	1.2886	1.0027	1.9452	1.2157	1.5387	1.7361
NDUFA9	5.8934	3.107	6.1324	4.552	4.7998	5.2681	6.3411	5.5493
FAF1	1.7467	4.1723	4.2384	4.2019	6.6944	3.5909	4.3681	4.8053
ADK	15.905	18.0504	18.7854	16.7121	20.9673	19.2488	20.3512	21.3912
DAK	2.542	3.4177	3.3224	3.1037	2.5893	3.4333	3.5863	4.9913
ARHGAP1	7.5975	4.6162	6.3032	4.7112	4.5092	5.2456	4.9885	6.1538
POLR1B	0.3834	0.577	1.1333	0.3342	0.8968	0.6979	0.6825	0.9611
KIAA1524	0.6816	1.1688	0.621	0.4457	0.8336	0.6529	0.5212	0.4805
ABCE1	18.7452	21.0095	21.58	21.4869	19.9569	21.5001	19.4825	27.9016
AIM1L	13.6613	33.4376	12.7151	37.5624	26.7776	25.4399	39.9578	32.0868
TXNDC5	10.4093	13.8337	15.5096	17.667	17.3044	15.9844	16.8766	12.8502
NOC4L	1.8745	2.8851	28.5663	2.1964	27.9143	2.634	1.8366	3.0382
ATP6V1C1	6.0354	7.9007	7.5142	6.9077	19.4516	5.2568	4.517	7.0219
RBBP7	25.5616	23.8206	24.5297	23.0786	19.8306	21.6127	23.7017	24.9564
CORO1B	11.5595	13.6858	13.1343	17.5079	17.557	15.9844	12.9056	13.2533
RPRD2	1.2071	0.799	0.4813	0.5093	0.7831	0.7204	1.2409	0.434
DNAJC11	1.6899	1.879	2.3753	1.7349	2.3115	2.2963	2.1344	2.1701
AHSA1	26.8397	30.1826	28.5663	28.1718	27.6617	22.5132	24.9426	21.7012
PGAM1	136.471	135.97	146.557	150.409	137.93	150.613	156.977	172.68
CLIC1	59.7858	58.7378	60.8586	61.4367	54.0604	50.2045	47.0311	59.0584
DNAJA2	5.5525	9.6466	12.9169	13.0672	11.8857	10.3786	9.431	13.7958
UAP1	4.1041	4.8825	4.7041	3.1992	5.406	5.3807	3.971	3.7202
SMS	11.9714	15.3872	15.8357	16.8712	9.41	16.8849	16.132	14.0438
DYNC1LI2	3.252	3.7728	4.3626	3.1514	2.9556	3.3882	3.1892	1.5501
AP1M2	6.6176	9.2767	7.0639	4.3611	6.025	8.4199	5.4228	6.4949
GCC2	0.0256	2.0862	2.5151	0.0891	0.0745	2.5778	0.1018	5.5803
TBCE	0.7384	0.9173	1.3196	3.2947	1.7557	1.2495	1.4519	1.7826
FASTKD5	0.2272	0.6362	0.2174	0.2387	0.5179	0.1576	0.5584	0.434
PLIN3	11.4175	9.0104	9.9827	13.688	12.1131	9.5118	11.4786	10.9901
SNX5	5.8792	7.6196	8.011	7.5284	6.8586	6.1236	6.9492	7.0374
SH3KBP1	4.2887	4.2907	6.9708	8.9449	5.4818	7.9922	5.2615	4.6968
PICALM	4.2319	4.3498	3.8347	3.5652	3.7261	4.5477	4.4425	3.5497
MAPRE1	52.9693	48.5289	52.6303	42.4964	45.8503	43.9008	39.0892	46.9677
ARPC1B	9.4152	13.8041	12.3425	11.7462	14.2729	9.6807	9.5427	11.3156
ERP44	5.8792	9.5578	12.2493	7.783	7.9322	10.8401	8.5872	10.0291
EXOC4	0.6816	0.3107	1.1333	0.4934	0.6568	0.7542	0.2854	0.5735
BYSL	4.5727	4.9417	4.8904	4.3292	8.2227	6.7089	5.8324	5.1618
SUN2	6.4614	6.584	8.4612	1.719	8.3617	4.7503	1.1417	1.6586
PARD3	0.1704	0.3699	0.2329	0.6526	0.1895	0.3039	0.2234	0.2015
CHTF18	0.142	0.3699	0.4502	0.8595	0.2526	0.4728	0.1985	0.3255
OXCT1	2.3005	1.8938	2.2822	3.0559	6.1386	4.0636	5.5345	5.2238
AAAS	1.6331	3.4769	2.2977	2.5466	2.4504	3.2532	1.911	3.1932
UHRF1	3.6638	3.0774	3.3845	2.5466	4.1808	4.7953	4.4301	3.9372
UACA	0.1363	0.0577	0.1304	0.0207	0.0872	0.0878	0.1489	0.186
VWA8	0.3408	0.4882	0.326	0.2387	0.4295	0.3264	2.8665	3.0072
KLC1	1.4059	2.0418	2.0959	1.4802	2.9177	2.7466	1.9855	2.7437
ACTR3	38.6264	30.1826	32.2923	27.6943	35.7455	33.4321	27.1763	40.1473
MFI2	0.5112	1.0801	0.7918	1.0664	0.6189	1.0356	0.9059	1.2866
TNPO3	0.8805	1.2132	0.8228	0.9391	1.3641	1.6547	1.2533	1.6896
KIF23	1.1219	1.8642	0.916	0.764	1.1368	2.06	1.2906	1.2091
METTL13	0.7526	0.9025	0.4968	0.5889	1.1494	0.3264	0.5584	1.9841
TRMT10C	7.143	8.6405	8.9114	10.7594	9.2206	10.8176	8.1033	11.8272
SGPL1	14.3429	17.3106	18.0092	19.2587	16.9254	16.3221	14.6429	15.2684
HP1BP3	8.5489	9.04	8.7562	9.0086	8.4627	8.9603	7.2594	6.7894
RBM4B	1.9597	5.282	1.9562	2.6103	2.1473	2.6678	2.2213	4.5573
AARS2	0.8521	0.4291	0.5589	0.4775	0.6315	0.3039	0.4219	0.7905
WARS	6.7738	7.738	7.6539	6.0004	8.2227	9.6807	8.1653	7.4404
NOC3L	1.0793	1.4795	2.189	2.085	1.0357	2.06	1.2161	1.4881
GAK	0.6958	0.5622	0.5123	0.5093	0.3663	0.8217	0.4219	0.8215
GNL1	1.8887	2.7372	4.2073	1.4961	2.1725	2.5778	2.2088	3.0382
BCLAF1	7.6827	8.6405	8.632	7.6239	11.5194	9.9846	11.1063	10.3546
ANLN	0.7952	1.4943	1.3041	1.2415	1.2505	0.923	0.7818	1.0231
ATL3	6.1348	5.8442	7.0018	6.4143	6.025	6.9341	7.4704	6.6654
SEC23B	2.2437	2.8555	1.7699	2.4193	1.642	1.756	1.0424	1.3796
42620	18.8872	15.5352	16.4567	18.3037	18.0622	15.309	17.2489	18.291
TES	9.401	8.7293	10.4329	12.5102	13.2625	15.9844	15.1393	19.6861
CYFIP2	0.1037	0.1627	0.2018	0.1751	0.1768	0.3264	0.108	0.2015
KIAA1217	0.1562	0.1346	0.4658	0.0621	0.1516	0.2476	0.2978	0.2015
CALU	7.9383	6.1549	7.0174	6.4143	8.6017	7.1254	9.1704	9.6105
LAD1	13.079	10.5491	12.063	11.9372	12.1131	10.8964	13.2779	13.8423
LSG1	1.2497	1.5979	1.832	1.1301	1.6294	2.1162	1.4147	2.2476
GNL2	3.039	4.9121	2.6238	2.3079	2.5893	2.9155	2.7921	3.0382
TROVE2	2.3715	2.7667	3.5708	3.8358	4.0924	4.5814	3.6856	5.3478
YWHAE	216.706	201.957	207.261	215.824	228.872	227.046	210.958	250.649
CPOX	6.9868	7.9007	7.9023	7.417	6.5302	8.0034	7.2098	8.913
ASS1	12.298	8.1819	9.0356	12.1759	8.3617	8.161	6.5149	8.0605
NUDC	50.5552	53.2635	57.5983	57.9352	60.3758	56.7333	58.5717	56.5782
EIF3I	22.2954	17.3106	23.7535	27.8534	23.2409	23.5263	24.9426	26.5065
ANXA4	10.5513	11.1705	12.8703	13.8312	11.6962	13.3954	13.1538	15.8109
PTPN1	5.0129	3.5065	3.1516	3.231	2.8293	1.5084	3.3133	3.6582
SNRNP70	34.2241	45.5699	34.3106	35.6524	35.3666	33.0944	31.6436	30.0717
PRPF31	3.1242	5.6223	6.9863	4.4566	4.6861	4.8966	5.6214	7.2079
DNAJC3	3.9194	1.6275	5.1854	4.0268	3.3472	4.8854	6.5149	1.3021
KPNA6	7.7395	6.9243	7.7315	5.5707	6.9596	7.2718	8.9595	11.6877
ZMYM2	0.3266	0.3995	0.2639	0.2228	0.4421	0.2476	0.1737	0.341
YWHAZ	725.24	834.461	763.372	785.467	549.193	462.084	520.569	596.939
NOC2L	1.7609	1.805	5.0612	1.5916	3.9408	3.8835	1.8862	2.6507
MAOB	9.3868	9.3951	9.6877	9.5816	4.7619	3.6134	4.4053	5.6888
VDAC1	91.4537	78.5636	75.7627	81.1729	89.3006	94.2178	89.719	97.5005
HDAC1	11.2329	12.7093	7.9178	11.7303	14.5256	12.6074	15.1393	17.361
PNP	22.7214	23.0808	25.4612	28.0126	28.2933	31.4059	29.41	33.6369
DNAJC7	1.4769	1.9826	2.3132	1.5757	2.3494	2.7466	0.9555	1.8136
ATP13A1	0.355	0.7842	0.6365	0.4138	0.4547	0.4728	0.5088	0.682
TIMM44	3.181	7.4421	3.1361	3.804	4.9766	5.9773	4.5294	3.7822
MOV10	0.6816	1.2428	1.211	0.8595	0.5431	1.362	0.9927	0.9301
UBE3A	0.9231	1.1836	2.0027	1.146	1.1747	1.3508	1.0052	0.8836
CTSD	61.4899	62.8805	62.7216	69.2357	59.3653	60.8982	53.9803	64.9487
HNRNPH1	60.9218	69.2425	61.4796	71.3048	62.7757	66.5265	52.4912	56.5782
PHB2	42.0346	43.9424	46.7307	40.9048	55.8287	68.215	48.148	61.3835
ANP32A	105.797	122.358	93.7719	120.486	123.278	120.333	131.538	131.137
EIF2B4	1.8603	1.9382	2.0027	1.6712	2.1978	2.6003	2.1344	2.6041
POLD2	5.7656	6.0365	5.8996	6.1596	6.5555	6.1686	5.9316	6.8359
PGM2L1	1.7041	1.8198	1.9251	1.7508	1.5915	1.6997	1.4022	1.7671
DTYMK	16.7571	9.4839	10.0758	12.0486	14.2729	10.9977	14.2707	15.8109
DRG1	9.2732	10.3864	11.6439	9.7248	9.309	9.3205	8.0908	12.6487
PRPS2	30.3899	22.0452	25.7718	30.0817	26.146	33.8824	25.0667	26.5065
FASTKD2	0.6248	0.5622	0.8849	0.5571	0.5052	0.5741	0.4095	0.775
MAPK3	2.0023	1.953	2.5772	1.5916	1.9957	2.2176	1.5636	2.7592
ERCC6L	0.568	0.651	0.59	0.6207	0.6568	0.6641	0.3226	0.682
ATP6V1B2	5.5667	3.4917	4.8128	4.5998	4.3324	6.4725	3.4125	5.1463
RNF40	5.5952	7.59	6.9553	5.4911	7.288	6.5176	1.0424	9.8276
HNRNPA1	298.077	232.436	264.238	295.565	288.49	254.624	277.844	330.479
YWHAQ	158.624	126.501	140.968	137.835	157.634	119.658	142.21	112.381
GRSF1	8.6625	8.537	9.2375	8.6584	7.4396	6.6977	5.8448	8.9285
VAT1	40.3305	32.5499	33.6896	34.5383	30.1879	30.9557	29.6581	28.9866
SMARCD2	2.3147	2.6336	2.4374	1.5439	1.7304	2.0149	2.1096	2.5266
ETFA	22.0114	25.3001	28.2558	27.0576	23.9988	28.3666	22.0885	30.3817
BZW1	5.2685	7.9451	6.5671	4.743	3.8651	6.1686	3.6235	6.4639
ARFGAP2	1.8745	1.6275	2.158	1.4802	1.6673	2.3977	2.2088	2.6662
RTF1	2.4284	3.5361	4.4402	8.0218	7.3638	5.7634	4.1447	3.3637
CRYZ	11.0767	9.0548	8.9891	12.1919	14.7782	15.0839	15.7598	14.7723
GIPC1	17.3251	12.6945	14.3763	15.009	11.6836	13.7331	12.1487	12.2302
CTNNBL1	8.2081	5.5187	5.6512	6.6212	5.2292	9.1066	7.4704	7.1459
COMT	45.5849	46.3096	41.4522	37.4032	34.735	48.9662	56.7103	59.8334
NIT2	8.6909	9.4543	8.8493	9.0404	8.3743	9.9508	13.2779	13.5943
U2AF2	41.4666	38.3201	41.1416	39.4723	40.1663	42.55	43.3083	49.7578
RFC5	6.2626	4.7049	3.8347	3.1992	6.707	4.4689	4.1695	2.9762
SQSTM1	22.4374	11.8363	16.3014	11.4438	18.5675	13.8456	15.2634	13.4548
RBBP4	44.0228	37.2844	33.3791	41.7006	55.0708	37.2594	44.177	51.3079
ZNF185	1.8035	1.3908	1.5525	1.146	1.6041	1.4859	5.2615	3.1932
CIRH1A	2.0307	2.5596	2.0804	0.6526	1.5915	1.7223	2.2461	3.0227
EIF3H	12.6956	11.7476	15.2612	19.0995	18.1885	17.4477	8.8106	13.0362
HNRNPA3	87.4775	81.5227	83.8358	77.9897	85.6377	96.0188	91.084	112.226
AKAP1	1.3491	1.4499	1.4438	0.8595	1.7052	1.1707	3.0279	3.0072
RRM2	7.2709	5.4891	7.8557	5.5389	4.5977	5.3356	3.2264	6.1073
BCAR1	0.8805	0.8137	0.8073	0.8436	1.061	1.0919	1.0548	6.8049
PUS1	1.3207	1.5387	1.2731	14.5156	2.6399	2.4427	10.6596	2.4801
RBM15	0.8663	1.0061	1.4128	1.337	1.3768	1.5534	1.5512	1.3951
LRRC47	4.8993	4.4978	4.3005	4.2019	5.8229	4.739	5.8075	5.8128
AP2M1	2.9396	3.2698	3.074	3.4538	3.8777	2.4427	1.9234	3.7202
ARHGEF10L	0.9657	0.9469	0.9781	0.6207	0.48	0.6079	0.3475	0.558
COASY	4.0899	6.0365	7.5142	3.8358	3.5746	3.9736	3.5615	6.2469
AIP	17.0411	14.3367	17.6987	15.5183	18.1885	18.9111	18.6139	22.3213
CLASP1	0.0383	0.1346	0.3726	0.1751	0.1389	0.1576	0.0844	0.2635
RAB7A	68.5903	73.977	59.1508	64.7792	39.2822	54.1443	64.1559	64.6387
STK39	3.1526	2.3525	3.5397	3.3106	2.2862	2.9155	2.122	1.7981
HPDL	6.2342	6.5988	5.6512	7.7512	5.8229	9.1179	8.1777	6.9599
NCLN	2.4568	1.3168	1.7233	2.7058	2.0336	2.1275	75.6965	56.2682
ENO2	3.9052	2.2045	2.7324	1.321	2.3367	3.1293	2.457	6.5879
PCID2	2.0591	1.1392	3.2913	1.0346	2.3746	2.0149	1.6008	1.9686
NUFIP2	3.9336	4.2611	4.4091	3.9313	2.703	4.5026	3.4001	3.2242
PTBP3	9.259	9.1584	9.4082	9.1518	7.6164	9.782	9.7165	9.502
MAD1L1	0.5254	0.4882	0.3105	0.7003	0.2652	0.5065	0.4591	8.541
RBM12B	0.5964	0.9173	0.4502	0.3979	0.2526	0.5403	0.1985	0.341
PSPC1	11.9856	14.3811	13.6	14.0222	12.3278	10.7388	10.9946	11.2536
COPS2	5.3253	6.3472	4.5333	5.4115	6.6312	7.1817	4.8148	6.9599
CCDC22	0.5538	0.5326	0.6055	0.5093	0.341	0.6979	0.2606	0.651
TCEA1	4.3881	5.3116	5.0301	6.0323	6.5302	5.8534	3.7972	7.2854
CLINT1	5.6804	5.7554	6.0238	3.231	5.3681	4.9079	4.9637	6.8204
STRN	0.7952	0.8581	0.6521	1.1301	0.5431	0.5853	0.1985	1.0076
KIF21A	0.3124	0.3995	0.2018	0.2228	0.2274	0.2589	0.3847	0.2635
MLLT4	0.284	0.2811	0.3571	0.2387	0.341	0.2814	0.3102	0.3875
MDC1	0.9657	0.9025	1.0091	0.6685	0.5431	0.9906	0.6329	0.9146
GTF3C4	1.0935	0.8433	1.3196	1.2096	1.5283	1.6097	1.7001	1.8601
PLCB3	1.0651	0.8581	1.0557	0.8913	1.1494	1.6097	0.6949	2.1546
WDR44	0.3408	0.2515	0.4037	0.4934	0.3158	0.3602	0.4219	0.434
ERC1	0.3976	0.2219	0.3571	0.1751	0.5937	0.4728	0.5088	0.868
MCCC2	4.6295	4.1279	4.7196	3.9791	4.0672	5.0092	5.8696	3.6272
URB2	0.1846	0.3107	0.1863	0.1751	0.3789	0.3152	0.4467	0.403
SEC63	1.3917	1.4499	1.4438	1.528	1.1368	1.6547	1.0672	1.2866
OXR1	0.71	1.3316	1.6457	0.5412	2.5136	1.3733	1.638	2.7902
MISP	5.5383	6.7763	6.8932	5.6503	4.1303	5.0204	3.2512	4.7743
EIF2AK2	6.5182	6.4064	7.3744	6.7485	6.3786	6.6752	5.609	6.6034
CAPZB	44.8748	48.5289	48.2832	51.5687	38.2717	44.4636	43.1842	38.2872
NPLOC4	4.6295	6.0957	6.2722	5.2842	3.7766	3.6922	1.8366	3.9217
HELLS	1.2497	1.7902	1.863	1.91	1.0989	1.6885	5.2615	1.5346
GOLGA2	0.71	1.0061	1.0091	0.8436	0.6568	0.878	0.9059	0.9921
PPFIA1	0.4118	0.725	0.7918	0.5889	0.72	1.1257	0.7321	0.8836
42615	25.4196	22.0452	26.3928	28.1718	28.7985	23.3012	27.3004	28.8316
OSBP	2.0165	2.5596	2.7945	2.3238	2.8293	2.9605	2.3702	3.5342
UFL1	0.2556	0.5178	0.4813	0.0812	0.1768	0.3152	0.6329	0.2635
THOP1	1.6473	1.2428	1.9562	1.512	2.5767	2.3076	2.5811	3.6892
TEX10	0.426	0.5622	1.242	0.3502	0.8336	1.0131	0.7446	0.5735
STAT3	0.8805	1.0949	0.9626	0.5571	0.6821	0.7767	0.7694	0.868
TFIP11	0.568	0.651	0.3571	0.6207	0.3916	0.8893	0.6081	0.8836
MRPS27	2.9254	2.3229	3.2913	2.2601	2.8546	2.4877	2.2088	2.6662
SPEN	0.1562	2.6632	2.4064	2.1964	0.2021	0.1126	0.2358	0.2635
CAT	6.788	7.235	8.1352	8.5789	9.2206	10.0859	6.6638	14.2763
LAS1L	1.5621	1.7163	1.5059	1.512	1.9073	1.4296	1.8242	2.0771
HSPA14	3.82	3.8468	2.7635	3.2151	2.842	3.8835	2.9906	3.9682
TRPS1	1.0935	1.8494	2.2201	1.2892	1.3262	1.4634	0.5956	0.6975
DDX51	1.6189	1.1984	3.1516	1.719	2.9935	2.6903	2.2709	2.5731
TWF1	12.6672	13.1235	12.0009	12.1919	13.5151	12.2697	13.6502	14.3073
ACTL8	70.7204	70.5741	70.3289	71.1457	83.743	76.8826	79.6675	83.2397
SRM	19.8812	16.8668	24.8402	21.9644	16.1676	20.2619	20.8476	13.5478
SF3A3	9.3158	13.2271	13.0411	10.9663	11.6836	12.2697	9.1704	13.4393
DNAJB1	34.3662	38.4681	27.9453	37.4032	24.504	51.4427	23.7017	19.2211
NSFL1C	11.8577	16.127	11.442	11.5711	8.7532	9.3205	7.9792	9.068
FAM98B	18.8872	22.489	23.5982	10.4251	12.7572	20.1493	14.2707	9.595
ABCD3	3.2804	4.3203	4.3005	3.3265	3.0188	6.0223	4.9141	3.6117
GNAS	9.7276	11.9103	10.9142	16.0754	11.5952	11.054	11.1311	15.2374
CPSF2	2.6414	2.2933	1.8475	1.3051	2.3241	1.2607	1.6132	1.7206
MDH2	180.777	167.484	186.923	178.421	149.424	156.579	155.984	171.13
CAST	5.0555	3.9948	3.5863	3.8517	5.6081	7.587	6.6762	7.2854
DYNC1LI1	1.7183	2.4856	2.9653	2.2919	1.9831	2.2288	2.0475	2.6972
CSTF1	7.0152	6.9982	7.4676	6.7326	6.8333	6.36	8.1529	5.0843
TBC1D15	1.2923	1.7902	1.6922	0.9231	1.061	1.4971	1.365	1.4106
PDIA6	71.2885	73.977	77.3153	71.464	73.3857	71.4794	74.952	77.9694
TBRG4	3.4934	3.6397	5.4338	5.125	7.1491	12.3823	4.7031	4.2937
NCAPH	2.0591	2.5744	2.9498	2.5625	2.2736	1.8461	1.4643	1.6741
DNAJA1	22.0114	15.0913	17.6987	17.1896	18.3148	18.9111	21.468	20.6162
GTF3C3	0.027	0.3107	0.3881	0.382	0.4926	0.4165	0.4095	0.2945
ASUN	0.6958	0.7546	0.8694	0.5093	1.0105	1.0356	0.7694	0.7285
VPS45	1.1787	0.9913	0.6831	0.9391	0.7705	0.8217	0.8066	2.0771
CLPB	1.9455	2.6484	2.3753	2.1328	2.2609	2.8817	1.8614	4.0457
PES1	8.8756	9.617	8.927	9.4065	8.8922	8.4987	8.4631	10.8506
HNRNPF	87.4775	102.236	108.831	108.39	124.036	115.493	108.953	95.1754
EIF4B	12.4542	12.4429	12.3114	16.0754	13.3888	9.9959	10.3493	11.7342
DFFA	10.4661	6.7763	11.8302	9.6612	15.2834	17.11	14.767	14.7258
HDAC2	9.685	11.1114	13.5379	7.8945	10.0163	6.7427	7.5697	7.5179
PRDX1	644.294	558.231	625.819	664.822	791.454	785.711	741.95	690.254
TPD52L2	67.3122	67.763	60.8586	73.3739	64.544	63.1496	62.2945	75.3343
SLC25A4	6.5324	8.9808	7.5763	10.9663	6.366	11.2003	10.9698	11.8427
DCTN2	11.3323	11.8067	10.0137	10.1546	9.1069	10.3448	7.5697	12.3232
DCAF13	3.3088	2.5152	2.2667	1.4961	1.7178	1.362	1.7869	2.4336
PRPS1	22.5794	19.8258	23.443	29.6042	24.2514	19.3614	17.373	23.5613
FAM49B	19.5972	15.2393	15.1525	15.7571	13.3888	14.521	14.6429	16.4309
RPL6	202.789	216.753	224.183	207.548	198.558	177.404	172.737	185.856
APOBEC3B	9.7134	10.6379	9.3461	9.0245	8.589	8.1948	6.2543	7.7504
PPA2	18.0351	17.1627	18.3197	18.622	19.8306	18.1231	17.8693	22.0113
YAP1	7.7253	17.3106	13.1032	5.2364	13.1362	11.7069	10.3493	9.0525
KLC4	0.4402	0.5326	0.4037	0.1114	0.4295	0.3715	0.4467	0.372
FLOT1	0.3266	1.5535	2.8411	0.5252	0.341	1.5084	0.8314	0.5425
HERC4	0.3834	0.5474	0.4658	0.4138	0.6568	0.5853	3.4498	1.0386
CSTF2	4.2745	6.2437	4.611	5.9049	6.1007	4.0974	5.125	4.9603
FKBP5	1.8177	1.9234	2.0804	1.0664	2.3241	2.2513	4.79	4.2317
DDX24	0.3266	1.302	0.2639	0.3183	0.3031	0.4615	0.4343	0.372
NOL11	2.3147	1.3316	1.8785	0.6844	3.4482	1.9024	2.9782	1.9376
GALNT7	2.897	2.2933	1.8009	2.1328	2.2609	1.8911	3.1892	2.7282
GATAD2A	3.0532	3.8172	3.2137	2.3715	2.5893	3.0055	2.6184	2.5111
SF1	21.7274	21.3054	19.2512	21.6461	21.5989	19.3614	24.074	22.1663
SCYL1	0.8521	1.1688	1.0091	0.8276	1.3641	1.0131	1.1292	1.0386
DDX20	1.0367	1.7754	2.2356	1.6712	1.3515	1.3508	1.4022	2.0616
RPS4X	176.943	172.071	186.923	166.962	179.107	174.252	182.788	172.215
RPL7	130.222	156.387	147.023	150.25	138.688	124.723	143.451	131.292
MTAP	5.4389	6.1993	6.5827	7.7035	9.0816	7.7108	12.2479	12.9432
YWHAH	46.7209	36.1008	39.5891	37.5624	30.1879	24.9897	26.9281	28.2116
DNTTIP2	1.5195	1.3168	1.7078	1.2096	1.6547	1.7448	1.5015	1.6121
NDUFS2	11.4601	16.8668	7.9799	9.5975	13.7677	10.8176	6.6265	9.0835
SFN	236.019	196.335	190.494	240.017	254.008	232.899	219.644	247.704
STK4	1.0793	1.4647	0.947	0.6367	1.5789	0.9456	1.3154	0.8991
RPSA	199.665	189.381	197.635	179.695	186.685	186.635	182.416	172.06
NAE1	1.1929	1.3612	1.9562	1.512	1.7683	2.983	1.9731	1.7206
GLRX3	24.8516	24.1165	22.5115	20.3728	18.1885	19.5865	25.0667	28.5216
ADSS	16.7571	15.8311	14.3297	14.0859	12.492	13.3954	12.5334	17.826
AIMP1	17.4671	19.382	17.3882	16.0754	17.9359	16.6598	18.6139	22.0113
UBA3	2.9254	4.2611	4.7041	1.7985	3.423	3.7372	3.2512	5.1618
EIF3J	18.0351	13.6562	15.6804	16.8712	13.1362	12.0446	13.0297	12.9587
UBE4A	0.9941	1.1392	0.8539	0.4775	1.1242	1.1144	0.5708	1.1471
LUZP1	0.1704	0.0858	0.2018	0.2387	0.2779	0.1688	0.2234	0.4185
NAPRT1	6.9442	5.3707	6.2722	6.2869	2.9304	4.1762	3.7352	3.4412
PAPOLA	0.8663	1.6127	1.1799	0.7162	0.8715	1.8123	1.2782	1.2556
EPS8	0.4686	0.5918	0.5744	0.5571	0.5305	0.6754	1.8614	0.651
COG4	0.355	0.6658	0.621	0.7321	0.5937	0.484	0.5708	0.527
SCFD1	2.2153	1.8938	2.1425	1.894	1.1747	1.5084	1.7497	1.9221
KPNA4	16.473	7.1462	8.1041	7.8149	9.8395	7.8346	5.7579	25.5765
NSUN5	0.71	0.3847	0.9315	0.6048	0.5431	0.4953	0.5336	0.589
SNX1	5.2685	4.6458	5.0612	4.2815	3.6377	5.1668	4.4797	4.3092
KPNA1	3.1384	3.4769	3.5708	3.9154	2.122	2.5552	2.5191	2.4491
SNRNP40	8.9324	7.3829	10.7589	10.0909	10.5089	15.6467	13.0297	14.6793
PAK1	3.4934	1.9678	1.7233	2.1328	1.7052	1.0244	1.638	1.6121
BCAS2	7.1715	30.9224	31.5161	24.511	8.3111	20.8247	7.4456	10.8506
EFTUD1	0.9373	0.5178	0.6521	0.4297	0.5179	0.7992	0.4964	0.806
MAP2K1	9.8838	5.785	7.3744	10.6798	9.0564	9.4105	7.0112	7.4869
SUCLG2	6.9584	4.3646	4.8749	4.6475	3.9408	4.3338	5.2243	3.3482
BLMH	4.9845	4.3351	5.2165	4.5839	5.3681	5.9435	6.49	6.5414
CSTF3	2.4994	3.6989	4.2073	2.7058	3.8145	5.6283	3.152	13.8113
EMG1	9.117	8.2558	7.095	7.7194	10.2184	9.4555	6.9368	7.0064
RBM26	0.9231	2.2045	2.3753	1.9895	2.4251	1.6772	1.2782	1.5501
DHRS7	1.6899	3.7136	4.1763	2.5307	6.4291	4.9191	1.849	6.8204
DLD	5.6094	8.2854	9.253	13.688	8.008	10.6037	6.6762	10.9746
PPP5C	8.7335	4.9861	5.8996	5.7458	4.9261	4.1762	4.7403	4.8673
BICD2	0.3124	0.2515	0.6055	0.5093	0.3031	0.2702	1.5884	1.5811
APMAP	5.9928	5.3559	5.4493	7.4329	2.7156	5.1893	3.9337	3.8752
CSTF2T	1.9029	1.5683	1.537	1.6712	1.9199	1.8573	0.6949	1.6276
SRC	1.3207	1.3612	2.2201	2.467	2.4378	2.1275	1.2037	2.0926
COPE	9.7276	10.4012	11.0229	10.0113	7.3638	11.7069	9.7289	9.8431
LTN1	0.0355	0.0769	0.0823	0.0159	0.0998	0.1801	0.0769	0.279
LAMC1	0.6958	0.5918	0.6055	0.7003	0.72	0.5516	0.6949	0.5425
DHX38	0.125	0.2071	0.2174	0.2069	0.4547	0.3827	0.2358	0.3875
TPM2	12.9228	13.523	16.6119	17.9854	11.9489	10.221	12.4093	11.3931
ABI1	4.8851	4.4682	4.8128	5.6184	4.5724	5.3131	5.0382	4.6503
NMT1	4.6863	5.7554	9.7964	9.5816	5.065	5.3131	7.0609	8.3395
MAT2A	24.8516	26.0399	23.1325	25.3068	21.5989	25.5525	23.8258	26.6615
PSME3	36.4963	36.9885	40.0549	31.5142	33.5983	30.2803	29.0377	36.5821
TSR1	0.8947	1.7015	2.0027	2.9445	1.7431	3.816	2.7052	3.0847
WDR11	0.0923	0.1124	0.5744	0.3183	0.3789	0.0822	0.1241	0.1705
SHMT1	0.9373	1.4352	1.2575	1.1937	1.6799	3.3432	0.9927	0.9611
THADA	0.0298	0.0311	0.0404	0.0255	0.0632	0.1126	0.0484	0.0791
EED	1.8461	2.1749	2.5461	2.3556	3.6124	2.0037	2.0475	2.6041
ACOX1	1.8035	2.2489	1.8941	1.5598	0.9347	2.4765	1.7621	2.4026
ARHGEF16	0.639	0.7546	0.916	0.7321	0.8968	0.6641	0.7446	0.775
HAT1	10.1394	11.5404	10.2155	7.783	8.3111	9.298	6.8747	8.5875
ZGPAT	1.7041	2.027	0.6831	0.7481	2.362	0.5966	0.8686	1.4106
COPS3	2.9254	3.2994	3.7105	3.3106	4.1808	3.7935	3.8965	5.4563
KPNA3	2.4	4.0244	4.6265	4.1382	3.1325	2.7804	3.3629	3.6272
RB1	0.5396	0.8877	1.4128	0.8913	0.9094	1.0356	0.4964	0.744
RSF1	0.8947	0.9469	1.0868	0.5571	1.0231	0.7992	0.819	0.9611
LIMA1	2.0023	1.5979	1.3973	1.1301	2.0209	1.711	0.6205	1.0231
HIP1R	0.2982	0.2219	0.4502	0.3661	0.5558	0.5065	0.3847	0.6045
ITPR3	0.284	0.0577	0.1428	0.4934	0.0998	0.5966	0.3847	0.713
ABCF2	2.0023	2.53	2.0027	2.3397	2.5641	3.2644	1.4891	3.3327
DNAJC2	3.6922	1.8938	2.4064	3.2469	1.3894	2.634	1.7621	1.8601
SNW1	6.1632	7.1018	7.3434	3.613	7.2123	8.1836	8.4631	8.696
MGEA5	1.3207	1.4647	1.1799	1.3051	1.1368	1.1482	1.3526	1.8601
WNK1	0.426	0.7546	0.4192	0.6207	1.4652	0.3602	0.3723	0.496
MTDH	9.8696	7.7232	10.2	12.0009	5.4818	3.9961	5.0258	4.7743
TWF2	4.8141	5.208	4.1918	4.186	5.1155	5.0767	5.9316	5.0688
KDM3B	0.4402	0.5622	0.7142	0.2706	0.1768	0.5628	0.2482	0.4185
ATP2B4	0.213	0.3847	1.3507	1.0346	0.1238	0.8105	0.1042	0.2945
TRIM33	0.7242	0.5178	0.6831	0.573	0.7579	0.6191	0.5832	0.6355
SPATA5	0.9515	0.3699	0.3416	0.4934	0.3158	0.349	1.2285	0.3875
SUN1	1.3775	1.2132	0.9781	0.9072	1.4526	1.5872	1.303	2.6196
WDR12	10.3667	8.0043	9.4393	8.5152	13.2625	8.9603	10.9822	12.3232
SLTM	6.5182	3.9504	6.0082	3.6289	3.1325	2.9943	2.8169	3.0382
IDH3B	7.6259	7.7676	7.2037	10.4411	10.3953	11.5943	5.0754	13.6408
PAFAH1B1	3.1384	6.584	7.0795	7.6876	5.3934	5.088	4.9265	7.1459
ANXA11	17.3251	23.8206	29.4978	21.6461	23.3672	23.6389	18.6139	23.8714
NUP50	5.9786	6.6283	6.474	7.608	6.126	7.5194	6.7134	7.7504
PCNA	63.478	77.0841	112.247	110.3	90.0585	68.6653	89.0985	91.1452
GALNT2	1.0651	1.8642	2.0804	2.1009	2.1346	2.0487	2.3329	1.7516
DBNL	4.1893	3.758	5.1544	3.613	4.2187	4.8854	3.5987	3.2397
ZW10	0.7384	0.6658	0.8073	0.6685	0.5937	0.8555	1.849	2.6041
HECTD1	0.0511	0.6214	0.1397	0.0605	0.0366	0.0833	0.0608	0.0682
GPS1	2.3005	3.2698	3.3379	1.5598	3.4988	3.0843	3.6607	5.0378
FSCN1	12.511	11.496	14.5626	10.7276	22.6094	18.3483	28.2931	27.1265
RBM10	1.3633	1.7754	2.7014	1.9895	1.7052	2.195	1.8862	2.9142
PSME1	36.6383	41.2792	40.6759	34.8566	33.5983	37.4845	37.3519	44.4875
EIF5	18.1771	19.5299	19.5617	24.3519	20.2095	19.9242	18.9862	16.2759
RFC2	14.2009	12.6057	10.9608	3.8677	10.2563	10.3448	10.0019	9.9361
ME1	1.4769	1.8198	2.2822	2.3238	1.2505	1.8461	2.1096	2.4956
NBN	0.426	0.9025	0.59	0.573	0.72	0.3602	0.2482	0.3565
PMPCA	6.8022	6.288	5.3407	3.5812	4.6482	4.9416	3.0403	3.4412
ITCH	0.7952	1.1097	0.6986	0.5571	0.6315	0.6754	0.5584	0.6975
ESF1	1.6615	1.7163	2.0338	1.0823	1.2757	1.1031	1.3402	1.1936
SPATS2L	2.1869	2.027	2.3598	3.6926	8.9174	6.9904	7.1353	0.6355
PRKAR2A	2.1585	2.4708	1.6301	4.1223	3.2461	3.8047	3.6235	3.3637
FTO	0.7668	1.2724	1.2575	1.2892	1.9199	1.5984	1.092	2.2786
MCMBP	3.039	2.3081	2.8722	2.8649	2.1978	3.1631	1.7745	2.7282
OXSR1	4.7431	4.4386	4.316	2.9604	5.4692	6.0898	5.9564	5.8438
ITGAV	0.8663	0.7398	1.5991	1.2256	0.9978	1.1031	0.6825	0.7595
FBL	43.3127	40.3915	44.8677	49.1812	50.2711	48.1783	46.0384	39.9923
DIEXF	0.71	0.6362	0.9936	0.9868	1.1242	1.5196	1.1541	1.3486
ARHGAP35	0.1164	0.1775	0.1708	0.1035	0.125	0.1351	0.1861	0.217
CANX	38.6264	41.1312	47.507	46.4755	42.1873	40.4112	40.4542	40.4573
GRHPR	8.9466	9.3655	8.1662	8.7858	10.951	13.3954	12.2355	10.7266
MRPS22	5.865	7.5013	6.8776	7.2737	10.3826	6.4951	6.7134	7.3474
HNRNPLL	1.6899	2.6484	2.0959	2.1169	2.7535	2.8817	2.5811	2.0926
PPP2R5D	2.2437	2.2785	2.5151	1.3529	3.3346	3.0055	2.3329	3.1002
MRPL37	1.6047	1.9974	2.484	2.1328	1.8567	2.4539	2.6432	3.5652
BAIAP2L1	2.4852	4.5422	2.4064	3.2151	1.3894	1.5422	2.6308	2.4491
CHERP	4.3597	4.3646	5.6046	5.1887	6.4797	6.4275	5.7703	8.014
PRKCSH	39.7625	36.6926	40.8311	38.5173	42.4399	42.0997	43.1842	42.3174
IDH3A	10.324	13.5526	11.3178	15.8208	11.9741	14.6336	12.3348	13.8888
ACAA2	4.1751	4.7641	6.5982	6.2392	6.4291	7.1479	5.5594	7.8899
CDV3	16.047	13.0791	16.6119	16.2346	14.7782	14.0708	9.2325	13.7648
PRPF4B	0.5964	0.6658	0.947	1.7349	1.0105	0.8893	1.1168	1.6431
ECH1	11.2187	9.114	11.3955	14.8658	11.3426	13.1702	13.6502	11.2071
ANAPC1	0.1562	0.1302	0.1553	0.1035	0.0669	0.1688	0.1613	0.1256
TXLNA	4.3881	4.1871	4.7507	5.7776	4.3324	5.482	4.4425	3.3792
ZCCHC8	2.5562	1.0949	0.947	0.6685	1.1747	0.9118	0.7321	1.4571
HLA-A	12.298	12.4281	12.2649	8.8813	13.2625	8.6788	12.6575	11.9667
DNAJB11	7.9099	7.4717	7.7005	6.1914	6.9849	6.9904	6.5645	5.7818
TST	8.4495	9.1584	10.0913	11.8258	8.7027	11.8194	9.853	12.0752
CTSC	18.6032	21.1574	20.0274	18.3037	24.504	25.1022	21.0958	29.2967
OSBPL3	0.2414	0.3551	0.4347	0.2069	0.3158	0.4052	0.7694	0.8215
RFC4	4.5017	7.5752	7.0174	6.9872	8.3869	7.5194	6.4528	6.2779
YWHAB	185.18	181.688	166.74	217.734	181.506	134.516	166.284	134.548
LUC7L2	14.1725	12.8128	14.4384	14.4997	14.0203	18.5734	17.0007	15.9659
UBQLN1	13.008	13.0052	12.8548	12.5102	8.6648	13.8456	14.5188	12.6332
NADK2	2.2863	3.4177	4.1918	4.3451	3.3725	4.6715	2.5935	5.1153
RPL5	159.334	162.75	174.192	159.958	170.139	146.336	153.254	157.644
HSDL2	5.723	6.7615	6.2566	4.4566	5.8986	6.799	4.7403	5.0068
CBR1	17.1831	13.5378	16.4567	16.5529	18.5675	23.1886	21.9644	25.1114
MDH1	59.9278	48.5289	50.1462	60.4818	68.0807	60.448	71.3533	63.8636
DEK	13.15	14.7954	17.2329	15.391	16.5465	16.2095	15.2634	17.981
IMPA1	17.7511	18.9381	14.8731	20.2136	15.0308	14.0708	14.1466	11.7187
CC2D1A	1.1645	0.6954	1.3662	1.6394	0.3158	0.5741	0.1613	0.4185
LPP	6.788	5.3116	5.6046	5.316	6.2018	5.8309	6.0309	7.2389
PDHA1	6.6886	8.5813	8.2749	9.1518	11.6836	9.8495	8.4631	8.1535
HNRNPDL	43.8808	39.5037	34.6211	43.2922	38.398	33.9949	33.0086	39.9923
CDK6	7.8105	9.6466	7.7781	8.356	7.9827	8.5775	7.3215	11.5482
NQO1	151.524	147.51	138.795	151.364	131.993	140.708	127.195	146.018
HARS2	0.4828	0.9321	0.8384	0.4138	1.301	0.7429	0.6701	1.8911
VPS4B	3.0674	2.6188	3.4311	3.4061	1.7557	2.589	3.5863	3.8752
DLGAP5	0.7526	0.503	0.6521	0.4457	0.8463	0.6416	0.5088	0.8215
FANCD2	0.125	0.1124	0.1444	0.0382	0.0733	0.1126	0.1191	0.1256
FAM129A	0.284	0.3847	0.2484	0.2865	0.2652	0.2364	0.1092	0.1705
RRP1B	0.7952	0.7398	4.0365	0.573	0.7326	4.5139	0.7694	1.2711
GSTP1	638.046	624.514	642.275	625.509	678.786	719.972	662.159	624.375
SAMM50	2.9396	2.8259	2.9343	3.1833	2.8293	3.1518	3.0775	4.0767
PTCD3	2.2579	2.2785	3.1516	1.6871	3.3851	2.7916	2.0103	3.0227
AK3	8.2223	8.8181	8.5233	6.9554	13.5151	9.8833	11.0691	9.161
NANS	16.615	15.6831	16.9224	17.3487	18.5675	18.2357	20.2271	21.3912
GALE	7.4839	5.6075	4.4868	7.3533	9.4606	6.7089	8.277	9.657
FHL2	9.9548	12.6057	13.5845	10.6639	13.2625	14.521	12.9056	8.727
RELA	5.723	4.2019	3.99	3.7562	5.5197	4.8178	3.7724	4.8983
EIF2B1	6.2342	1.9974	5.9617	4.6794	6.5933	5.8872	7.458	7.6109
YARS2	2.1443	2.8259	2.7945	2.3238	3.0946	2.6566	1.9979	2.5266
MOGS	1.1077	0.6362	2.9498	3.0241	2.1473	2.3301	1.5015	1.3176
GSPT2	0.71	1.228	1.5836	1.0505	0.8589	1.1707	1.0672	0.3875
AP1M1	0.5964	0.8285	0.7607	0.5889	2.122	0.7092	0.5088	0.744
VPS51	0.4686	0.4291	0.5744	0.4457	0.5052	0.5741	0.3599	0.5425
NCAPD3	0.6958	1.6275	1.9406	1.7985	1.0357	1.7223	1.8118	0.4805
GDA	0.4402	0.9025	2.5772	2.2919	0.4042	0.2251	0.2606	1.2401
DERA	2.4142	2.5892	3.3534	2.6898	2.1599	3.0505	1.911	3.3792
POLA1	0.3124	0.6658	0.3416	0.4616	0.48	0.2927	0.3599	0.31
LRRC59	49.1351	39.0599	39.8996	39.7906	30.1879	32.3065	38.841	42.3174
THNSL1	0.3266	0.3699	0.5744	0.4138	0.3031	0.4953	0.5336	0.341
RAN	244.965	284.959	254.147	288.562	315.142	314.96	290.005	279.636
RAB14	24.8516	22.7849	26.3928	25.6252	19.4516	19.8116	22.709	25.8865
NOL10	0.7242	0.7102	1.0247	0.7003	0.5431	0.8105	0.7073	1.1471
ZMPSTE24	5.8224	5.2968	6.9242	9.7089	8.829	8.161	7.8923	9.595
TUBGCP3	0.1846	0.2367	0.4658	0.2387	0.3537	0.4728	0.1737	0.589
CHD1	0.0653	0.0991	0.3105	0	0.1149	0.1238	0.1489	0.1535
CAPNS1	40.4725	36.9885	40.0549	40.9048	44.4609	42.7751	39.8337	45.7276
NFS1	1.9171	2.7224	3.4932	1.4643	2.5767	3.0731	1.8614	2.0306
DNAJC9	11.4175	19.234	19.2512	20.3728	7.0102	13.6205	9.4435	6.5879
RFC1	0.1988	0.4291	0.3416	0.2547	0.2905	0.1801	0.1204	0.2945
SUPV3L1	0.497	0.5918	0.59	0.6207	0.7073	0.5516	0.5832	0.372
TRIP6	3.5076	3.2254	4.8594	4.552	3.3219	4.3	3.5491	3.1002
PPP1R8	8.2933	9.0696	8.6786	9.7248	9.069	9.6357	12.5334	13.9508
SDF4	4.2319	5.5483	5.0922	7.5443	6.2397	3.1856	2.6804	2.9452
RNMT	2.6698	3.6989	4.5489	3.5971	4.3198	4.1537	2.2585	3.3017
TYMS	5.7656	6.8207	8.6009	8.547	6.5933	8.8702	3.5366	7.4094
CSNK2A2	2.9822	4.3203	1.4749	2.9604	4.7619	4.3	3.5615	4.1697
SCRN1	4.3313	3.8468	4.0055	3.9791	3.5114	5.2006	5.1623	4.7123
CDC42BPB	0.0838	0.0429	0.1289	0.043	0.0808	0.1238	0.0397	0.155
NCDN	0.5254	2.2341	0.3571	0.6685	0.3916	0.349	0.5956	1.2246
PREPL	0.0412	0.1923	0.3416	0.2865	0.0455	0.1351	0.1737	0.1101
ARIH1	1.3491	1.0801	1.7699	0.7481	2.2862	1.4634	0.7942	1.3951
ARAP1	0.1846	0.3403	0.2639	0.3183	0.4042	0.5516	0.273	0.279
RPAP1	0.6106	0.145	0.1863	0.113	0.2526	0.9118	0.7942	0.3255
ALDH9A1	8.0519	9.1732	6.7224	5.8731	13.0099	6.6639	11.3545	8.448
SLC25A11	2.9538	2.0122	2.7169	1.9577	2.5893	2.15	2.5935	4.2162
CEP170	0.0795	0.1154	0.0932	0.1035	0.1389	1.9024	42.3156	0.2015
NEK9	0.0582	0.1272	0.2329	0.1417	0.5052	0.1801	0.3599	0.2635
PSMD14	8.7477	9.4099	8.8804	9.8681	6.1892	10.1535	7.6937	10.7421
MED14	0.0426	0.4587	0.0528	0.0589	0.1642	0.1576	0.4964	0.186
MAP7	2.1869	1.2576	1.0712	1.1301	1.5157	1.227	0.9927	1.4416
WDR75	1.1787	1.5387	2.158	1.8622	0.9852	2.0149	1.2409	0.9611
GTF3C1	0.3692	0.1923	0.7452	0.1512	0.3284	0.3039	0.2358	1.9221
CSK	1.5195	2.2193	3.369	3.04	4.0545	1.8686	1.7993	3.4102
BAZ1A	0.1406	0.105	0.1863	1.2096	0.1895	0.5065	0.0695	0.186
UPF2	0.3408	0.5178	0.59	1.4006	0.7579	6.1011	0.6949	0.9611
XPO4	0.2698	0.5178	0.4037	0.3502	0.4926	0.6867	0.5584	0.62
ANKFY1	0.1988	0.3255	0.4037	0.2547	0.4547	0.5741	0.4716	0.3565
PRPF3	7.9667	7.4421	5.8064	4.8545	4.2061	3.7597	3.3009	4.3247
WBP11	2.1585	5.2376	5.263	3.3583	5.4439	3.3995	4.6287	3.2242
UTP15	0.9941	1.3612	2.0493	1.2733	2.2357	1.6322	1.1789	2.1391
KIF2A	1.5195	3.9208	3.5863	3.1992	2.4504	2.9492	2.3205	1.2711
ALDOC	22.0114	22.3411	22.5115	25.466	26.0197	25.7776	28.0449	39.0622
PPP2R2A	5.9644	4.0391	6.3032	7.035	8.0206	7.1705	6.4404	6.8824
CAMK2D	8.6199	5.4743	4.5023	3.4061	6.4923	5.9435	5.6338	5.7353
ECHS1	31.81	35.509	45.1782	37.5624	34.6087	35.5709	29.0377	42.6274
CLIC4	5.3963	4.3794	3.3379	3.2628	5.9871	4.8966	5.5469	8.014
NPM1	416.512	382.609	426.165	467.301	475.049	425.612	427.623	414.493
ACAT1	3.8626	4.8529	6.1169	7.3374	7.1238	5.5157	10.8829	6.1538
RPS3A	246.386	265.134	281.781	281.718	234.051	247.42	240.616	254.059
RPRD1B	11.1335	15.6831	21.7352	14.2132	13.7677	13.5079	12.9056	14.2763
EIF2B3	2.1443	1.7163	2.6082	1.7667	2.0083	3.0956	2.5811	2.8677
NFKB2	0.3834	0.4143	0.4813	0.4297	0.1768	0.349	0.1737	0.2635
RBM27	0.497	0.3403	0.7297	0.5252	0.7326	0.9118	0.7321	1.0541
CHAMP1	0.6248	1.5683	1.5836	1.1778	0.7452	0.9906	0.8686	1.4416
COPS4	7.4413	5.8442	6.505	4.8545	7.2754	5.0204	4.8396	6.2004
FMR1	1.9455	1.4352	1.7388	1.1778	0.9094	2.7016	2.7921	2.4956
SCAF11	1.6899	0.2811	1.0091	1.1141	1.061	1.2495	0.9183	1.4416
GNAI2	7.0436	3.7432	3.695	3.1992	6.3281	4.7053	5.2739	7.5179
ALDH3A2	5.5383	7.087	5.2165	5.7935	4.4335	3.4783	6.5273	5.9058
GNAI3	7.4129	8.0783	9.2996	8.4515	7.768	7.9697	7.6193	9.626
PLEKHA5	0.5112	0.5326	0.3416	0.2547	0.5558	0.3152	5.2243	0.3255
PPID	10.9631	2.8999	3.6174	4.4247	4.6608	35.1206	21.2198	7.1149
PRKCD	0.7384	1.0653	1.3507	1.0027	1.2757	1.1594	0.5212	0.6355
GPKOW	1.7467	1.4943	1.9717	1.321	2.5514	2.5215	2.3205	2.4491
LRRC16A	0.355	0.7102	0.9315	0.5093	0.2021	0.484	0.1985	0.2635
COPS5	4.5585	4.1871	5.1699	4.6635	5.7344	4.345	5.2119	3.8132
NOL9	1.3491	0.9321	0.7918	1.0027	0.9347	1.5647	1.3898	1.3951
NXF1	2.4852	1.9382	3.4311	3.2947	3.8272	4.255	2.2088	3.2707
RAD23B	46.7209	54.0032	57.1326	66.53	49.5132	47.2777	47.2793	45.2626
FEN1	20.7333	14.9434	10.9608	21.1686	20.3358	23.7514	23.3294	28.2116
ARPC2	23.4315	36.8406	27.4795	26.5801	37.3875	18.7985	38.4687	26.9715
SRSF1	88.1875	77.0841	85.0778	92.1551	94.6056	77.6706	92.8213	79.6745
BCCIP	19.8812	19.234	23.1325	22.7602	15.6623	17.6729	19.2344	23.4063
SPTLC2	1.2497	0.9321	0.9936	0.7958	1.301	0.8105	0.757	0.9146
DHX16	10.6223	1.6719	1.1023	1.146	1.4273	2.6791	2.0599	2.0306
RBMX	49.8451	48.381	47.1965	50.7729	54.1867	49.1914	55.4694	57.1982
USP36	0.2698	0.2219	0.295	0.1751	0.6315	0.4503	0.5212	0.403
PSME2	10.6223	17.9024	16.6119	14.4997	13.2625	7.7783	7.8799	12.6952
WDR74	0.9941	1.8938	1.0712	1.3688	2.3999	2.4089	2.184	1.9066
P4HA1	5.0981	3.832	2.9498	3.1514	3.9408	4.1199	5.6959	4.7433
PSMA6	37.3483	37.2844	42.8494	37.5624	38.0191	38.385	41.3229	42.3174
USP48	0.3692	0.5326	0.7142	0.1751	0.6442	0.7204	0.4219	0.651
DDOST	13.0648	14.7954	15.5252	14.9613	10.9763	13.0577	12.0122	13.0982
FOXK1	1.1503	0.9173	5.9617	3.0559	1.2252	1.666	4.4797	1.4416
L2HGDH	1.0935	0.7842	1.2575	1.2733	1.7178	1.5872	2.1096	1.5036
AASDHPPT	12.6104	9.8685	14.1589	11.5552	12.8835	14.0708	15.6357	18.136
EHBP1L1	0.0369	0.1154	0.5123	0.1003	0.4042	0.394	0.0459	0.0682
PPIL4	0.2982	0.799	1.2731	0.8436	1.3641	1.4408	1.092	1.6896
METAP1	10.2388	9.543	9.8895	6.7803	8.1722	12.9451	12.6575	10.7111
ANKRD28	0.2272	0.1627	0.2639	0.0955	0.1642	0.439	0.1613	0.2635
NT5DC1	0.6958	2.0862	1.4594	1.5598	1.5031	1.2382	1.1541	2.0151
AAR2	1.4059	1.3908	1.5525	0.8276	1.9073	1.227	0.6701	2.3871
GYS1	1.0793	3.4325	2.1425	0.8117	1.4147	1.5084	1.3774	1.2401
PFAS	0.4686	0.4143	0.326	0.7321	0.5684	0.8105	1.092	1.0851
RBM28	1.7893	1.8198	2.9653	0.4138	2.463	1.9924	2.1468	1.8911
POF1B	2.471	2.8111	3.105	2.2442	2.842	2.589	2.1468	1.5191
GATAD2B	1.5053	1.5535	2.0338	2.3874	2.6525	2.9492	2.5687	2.6662
PSMB5	22.4374	27.3715	27.3243	28.9676	24.504	27.4661	27.1763	24.6464
CACYBP	82.6492	77.8238	81.8175	89.9268	77.6802	78.346	83.1421	50.8429
DNAJC10	1.0509	1.0357	0.916	0.7321	0.8084	0.8105	0.8438	1.0076
RPS11	114.601	125.909	140.347	154.388	131.488	121.684	124.093	125.712
LMAN2	15.905	11.2149	11.5973	10.9981	7.528	7.8571	7.7434	9.6725
SLC1A5	30.8159	22.1931	27.3243	29.2859	15.4097	21.0499	21.2198	25.8865
PGLS	26.4137	22.9329	28.7215	27.0576	21.7252	20.7122	22.5849	24.4914
PYCRL	10.5229	8.463	8.9891	9.7248	8.0838	7.0579	7.5945	7.0684
HLA-C	7.9099	5.9182	7.39	6.4779	4.3198	3.2532	3.2885	4.4953
PSMA1	83.5012	90.8438	79.023	97.4075	82.9852	89.6026	89.5949	65.4137
TPM1	27.9758	32.8458	31.0503	31.355	30.5668	29.7174	28.0449	24.0264
GNB1	21.7274	18.1984	26.3928	22.1236	23.1146	21.3876	21.0958	23.8714
EIF3M	9.188	8.5517	9.5014	8.5152	10.231	10.4461	9.5055	9.409
RAB11B	55.0995	39.0599	40.6759	51.887	24.504	41.9871	38.9651	17.051
GLO1	59.6437	54.5951	53.8723	56.5027	62.0178	63.825	67.3823	76.4193
RPL15	135.334	110.818	142.521	147.066	151.319	157.367	145.064	142.298
PAFAH1B3	134.767	119.547	124.822	124.306	94.353	94.3304	127.567	67.1188
PACSIN3	1.0225	1.2724	1.0868	1.3688	2.6146	1.1707	1.5263	3.5652
PSMA4	45.7269	37.2844	37.4156	50.4545	40.04	38.8353	45.1697	48.2077
RAB2A	7.3277	10.8598	13.0722	5.7139	7.2123	11.4817	8.8974	13.0052
ZNF622	1.9029	1.0949	1.8164	1.4961	1.9578	1.756	1.3526	1.6276
SFXN1	8.2791	10.342	11.3489	9.6453	9.9784	8.2736	8.3142	10.6956
LRRC40	0.568	0.5918	1.1489	0.4934	0.8336	1.2157	0.5708	1.1471
BCAM	0.3266	0.4587	0.4347	0.2228	0.48	0.6191	1.1913	1.5656
HNRNPH3	27.4077	33.4376	32.6028	35.1749	25.3882	30.2803	27.3004	25.5765
RBM19	0.284	0.9765	0.3571	0.4138	0.4547	0.4728	0.3971	0.403
IPO11	0.6958	0.7694	0.916	1.2415	1.0231	1.3958	0.5832	1.0076
NAA35	0.1704	0.1302	0.4347	0.2228	0.6315	0.2364	0.2606	0.4185
ECT2	0.2414	0.1258	0.2174	0.0923	0.2779	0.3039	0.3599	0.217
PRRC2A	0.3124	0.3699	0.3881	0.5571	0.341	0.4615	0.3102	0.4495
MRTO4	25.5616	21.0095	29.9635	21.3278	30.3142	27.241	22.8331	33.6369
NMD3	2.755	3.0479	3.1982	2.276	2.2862	3.2869	1.4891	1.7051
PPM1G	5.8934	6.2289	7.1571	5.3319	9.2079	6.6414	7.6689	11.4086
PSMD4	9.9832	7.7972	11.4886	12.6534	8.8543	9.6357	9.4435	10.9746
DSTN	117.441	113.037	126.841	113.96	107.489	99.7335	110.194	110.521
VDAC2	48.425	45.2739	44.5572	47.1121	38.7769	39.173	33.1327	45.8826
EEF1B2	163.594	131.679	142.831	138.79	152.203	154.553	155.24	173.61
TTI1	0.3124	0.1184	0.2018	0.1337	0.2147	0.1688	0.2234	0.1457
RPS9	159.192	126.057	132.895	145.952	140.33	150.951	135.385	142.298
EIF5A	261.864	231.992	233.964	259.594	277.501	246.069	283.304	262.74
VPS26A	11.2471	9.8094	12.5598	10.075	9.8269	11.4817	10.4858	13.4083
RPLP0	139.453	133.602	152.923	141.495	133.888	134.066	134.392	141.988
DPF2	0.781	1.5239	2.158	1.6553	1.6041	2.105	1.9731	2.5111
USP39	2.2863	1.9826	2.9498	3.1673	2.3872	2.938	2.5315	3.2242
PRDX4	44.3068	39.3558	37.5709	36.1299	35.4929	38.1599	33.2568	39.9923
HMGB1	507.682	429.363	463.892	447.247	407.221	377.096	359.869	269.87
ERP29	51.1232	50.6003	51.3882	62.0734	54.4393	51.893	62.5427	46.1926
C12orf10	10.0542	10.2384	11.6904	10.2501	11.3678	11.1103	7.9667	9.1145
YES1	11.9145	10.7859	11.3489	5.7935	10.4331	12.8325	10.0143	13.7028
UFD1L	8.5489	7.4125	6.179	6.2392	6.7702	5.9547	6.4652	7.3164
HGS	1.5053	1.7459	1.8164	2.0691	2.7914	1.756	1.8118	2.0771
ACBD3	2.6272	4.2315	2.4374	3.4857	3.3346	2.2288	2.3081	2.9607
TIPRL	4.9845	4.8825	6.8621	4.2337	2.842	6.2699	4.3929	3.3947
ADH5	8.7335	10.0757	8.7562	8.6425	14.5256	14.8587	13.1538	13.5168
WDR61	2.3857	4.7049	4.3936	3.4857	4.5219	4.9191	3.1023	5.8593
ZAK	0.6674	1.1245	1.5991	1.2574	0.8968	1.6322	1.0052	1.8291
SNTB1	2.8686	1.953	5.2941	1.1778	1.6294	2.7691	1.1541	1.5036
RAB18	31.242	8.4926	13.0567	7.2737	7.3638	6.889	40.0819	12.2147
HMBS	1.2213	2.9147	1.9872	2.1805	2.8925	3.1856	2.8169	1.7981
PACSIN2	5.2401	5.6075	6.6448	9.6612	6.2902	9.8158	5.063	8.6495
MAP2K2	1.5337	1.1392	1.7699	1.3051	2.4504	1.5309	3.0775	3.1002
LRWD1	0.6106	0.8433	0.621	0.382	0.3916	0.7317	0.7446	1.0541
DIMT1	5.0413	6.6727	5.3717	3.0559	5.4566	6.4275	4.3308	7.2854
DAP3	8.4921	10.3124	9.1754	8.1491	8.7406	10.1985	8.4383	9.6725
ANAPC7	0.9941	0.7398	0.7918	0.4297	1.061	0.6416	0.4095	0.6045
CDKN2AIP	0.6106	0.8137	1.2575	1.146	0.6442	0.4728	0.5336	0.7905
DECR1	10.1252	22.7849	25.927	4.4406	9.9532	7.1705	2.395	2.4646
STAM	0.4828	1.0209	1.4749	1.321	0.581	1.5084	1.638	1.4261
MAPRE3	1.2213	1.7607	1.2575	1.6553	0.96	1.6885	1.7125	1.4571
HSD17B12	6.5608	10.4308	11.6439	10.0113	10.4079	9.5456	8.5748	8.8975
CHEK1	1.1361	1.154	1.7543	1.1301	2.0209	0.6416	1.2533	1.6121
EML2	0.1349	0.0991	0.2484	0.2547	0.1516	0.2026	0.0881	0.217
TRIP11	0.1562	0.0681	0.2484	0.1512	0.0341	0.0473	0.1737	0.2015
QSOX2	1.2923	2.7372	3.2137	3.4538	2.3115	0.394	1.365	2.4801
NCOA5	2.2437	6.9834	15.6804	3.3265	4.1682	3.4333	3.2636	3.9837
TK1	9.827	10.8746	12.0941	11.8735	9.1827	12.0446	9.3442	8.324
DNPEP	3.4082	2.4117	2.189	2.9127	4.1303	1.317	2.73	2.2011
NEMF	0.2272	0.2811	0.4502	0.2865	0.3537	0.3827	0.211	0.3875
MEMO1	4.7715	9.9425	7.2502	6.271	10.2184	7.9472	6.2915	6.8669
STARD3	3.7632	2.8259	1.7078	2.0054	2.1094	2.8254	1.9483	3.2397
MAP1S	0.639	1.0653	1.0247	0.573	0.4673	0.6641	0.6577	0.9301
SEC24B	0.5254	1.1097	1.1178	1.3847	0.9347	0.5291	0.819	0.6665
ZNFX1	0.0327	0.0459	0.0683	0.0255	0.0606	0.0878	0.0112	0.0109
LUC7L3	5.9218	5.4151	8.1507	5.0295	6.5807	3.9511	8.3018	8.665
HEATR5B	0.0625	0.0429	0.0559	0.0286	0.0568	0.0315	0.0385	0.0295
BRIX1	13.0364	10.5195	12.8548	13.3378	14.3993	16.7723	15.0152	14.9894
MKI67IP	5.1549	6.3916	6.5516	5.316	6.8081	5.2006	4.1323	5.0998
42621	1.0509	0.7102	0.9781	0.8117	1.1873	0.7092	1.2285	1.3331
P4HA2	0.7384	1.0209	1.5836	1.4165	0.8336	0.7317	0.6577	1.0231
ADD1	2.2437	3.1218	3.8968	2.1328	2.3746	2.4202	2.3826	1.5346
ARPC1A	1.2071	0.8433	2.2511	1.6235	3.2461	2.1388	2.8789	3.6272
LPCAT1	2.0165	3.7728	2.5616	2.4829	3.1956	3.1181	3.1892	3.3017
RRP1	2.0165	2.4412	1.7388	1.0027	1.6547	1.7785	1.3402	2.3871
HNRNPA0	110.767	93.8029	94.3929	101.068	100.542	100.634	96.2959	132.377
RANBP3	1.8319	2.027	1.7854	2.1646	1.9325	1.9136	2.4943	2.3096
C10orf118	0.0667	0.111	0.0761	0.0541	0.1099	0.0979	0.072	0.0372
EDC3	0.1846	0.8137	0.6521	0.2865	0.3663	0.4278	0.9059	0.4185
LANCL1	0.5254	1.7311	1.6146	1.4165	1.4904	2.6228	1.4891	1.9376
TRIP12	0.1193	0.0947	0.1273	0.0541	0.053	0.0968	0.0422	0.0884
TPX2	4.9845	4.0539	4.5489	2.4034	2.6651	2.0262	2.0723	9.44
CORO1C	16.615	15.0913	14.5626	15.6775	13.2625	16.9975	17.4971	16.896
TANC1	0.0639	0.108	0.1708	0.121	0.2274	0.2139	0.1042	0.372
INTS1	0.0895	0.0547	0.1444	0.0525	0.0834	0.1036	0.062	0.0915
USP8	1.2213	1.0653	0.6986	0.4934	0.3031	0.484	0.4343	0.713
PPME1	26.2716	25.892	25.7718	27.5351	32.2089	32.0813	32.14	29.9167
ACSL4	0.5254	0.8285	1.2731	1.2256	2.223	1.7448	1.7001	2.0306
SUCLA2	3.749	4.7049	3.8968	4.0268	4.8629	3.906	2.6556	5.0068
CPSF3	1.8887	2.0122	2.0493	2.0373	2.0715	2.5665	1.8862	2.3251
NBAS	0.0426	0.0962	0.0823	0.035	0.0669	0.0799	0.0558	0.0899
KIF2C	1.6331	2.1157	2.0959	2.0532	2.2483	2.4539	2.122	2.8987
PTK7	1.7041	1.4056	0.9781	1.1301	1.162	1.0131	0.9183	2.1856
PPP1R7	3.962	5.134	4.3781	5.7299	4.3324	5.2568	6.6762	4.6658
FDXR	2.8686	3.2698	6.7534	3.5812	4.5598	4.0749	4.033	4.5418
CREBBP	0.142	0.1272	0.1366	0	0.1516	0.1463	0.2234	0.0574
GSTO1	62.1999	61.9928	57.2878	61.4367	53.8077	47.2777	50.3816	54.2531
CPSF7	6.788	7.3829	6.2722	7.6239	6.9849	6.5063	7.4952	7.1769
FAT1	0.0369	0.1095	0.1102	0.0318	0.0834	0.1238	0.0844	0.093
TONSL	0.1207	0.2071	0.4658	0.1592	0.5052	0.1576	0.0732	0.1705
RAI14	0.1704	0.2663	6.0238	0.1528	0.4421	0.2251	0.1613	0.186
SPTLC1	8.5205	9.4247	11.7991	10.1387	6.7575	10.2885	9.1704	10.1996
EXOSC7	7.8247	6.4804	8.5699	7.417	9.2458	8.2849	5.8448	8.8045
GBE1	0.426	0.3255	1.0247	0.4297	0.8336	1.4521	1.1541	0.7595
PLOD1	1.0935	0.8581	0.9315	0.8754	1.5789	1.3283	1.2533	1.1626
CTR9	0.7526	0.8877	0.7297	0.5252	0.9726	0.9681	0.7073	0.9456
HERC2	0.426	0.0074	0.0419	0	0.0164	0.0056	0.3599	0.0186
NOL6	0.6816	1.154	1.1489	0.9391	1.3894	1.3283	1.1292	1.2866
POLDIP3	5.6094	6.2585	5.0612	5.316	4.724	6.7427	9.6296	5.7043
HDGF	52.1173	65.5437	74.8312	69.7132	69.3438	57.9715	61.3018	68.5139
CTSB	34.2241	32.6979	36.4841	38.0399	38.398	36.1337	37.6001	35.652
HSPB1	524.297	548.466	528.01	586.196	419.726	399.497	477.881	536.951
ANP32B	164.872	159.642	163.946	187.175	142.856	158.493	95.7995	170.355
SULT2B1	4.9135	2.2785	5.3096	11.9849	8.1343	19.0237	4.1447	11.3466
WDR70	2.826	2.3525	2.484	2.6262	3.3598	2.6678	2.1964	2.5731
APP	0.9657	1.4352	1.4128	1.894	1.9325	1.8686	2.0723	2.3716
PPP2CB	3.2094	0.7694	3.074	1.2892	4.4966	3.1181	4.6535	3.6582
PPP2CA	12.1418	15.8311	14.7334	13.879	14.2729	18.1231	16.6284	19.5311
RALY	30.6739	32.6979	33.0686	35.6524	30.4405	31.0682	30.4027	32.8619
THOC6	5.652	2.8111	5.2941	1.6394	6.5807	5.4144	4.517	4.6193
TACC3	0.9941	0.4587	0.947	0.5571	0.8842	0.3039	0.3351	0.527
CSNK1A1	9.3158	6.7171	10.5105	10.6002	9.1448	6.1011	7.5324	10.0136
PIR	7.1857	9.4099	11.0384	7.4488	6.947	3.9511	9.1084	13.0207
SYAP1	3.7632	5.3707	2.9808	2.9763	5.4439	4.2212	3.003	2.7437
CNN3	9.9264	15.6831	9.3306	9.1359	17.3044	17.4477	16.132	9.9361
HSPBP1	6.0354	7.6196	9.1288	4.1064	2.5009	6.754	6.7631	10.3391
PDP1	0.7668	0.6214	0.7297	0.955	1.1873	0.7992	0.757	1.0386
CMAS	1.9171	1.7015	2.2046	2.0214	1.5283	2.1838	1.8738	2.0926
ABHD12	1.1929	0.6658	1.7699	1.6553	1.1747	1.6997	1.1292	1.1006
ZNF598	0.1988	0.105	0.2329	0.113	0.2779	0.4052	0.1861	0.1302
PELO	3.11	4.6901	1.7543	1.4325	2.943	2.8592	2.8045	2.9297
TUBGCP2	0.2272	0.6806	0.3881	0.3183	0.8084	0.5178	0.4343	0.744
SSH3	0.5254	0.6214	0.59	0.4457	1.0736	0.9343	8.0784	15.1134
UBQLN4	11.7015	2.1453	3.2913	3.0559	4.6355	1.6885	0.5832	2.5266
PRIM2	0.8947	2.7519	1.0402	0.6844	0.9473	0.9681	0.8562	1.1006
ANKLE2	0.1988	0.3403	0.3416	0.2706	0.3284	0.1914	0.2606	0.341
RAB1A	23.4315	25.744	25.1507	31.1959	24.1251	23.1886	19.8548	18.291
DCUN1D5	6.291	8.0931	7.126	6.6212	11.9867	8.6676	10.3741	12.1992
NUP88	1.6331	1.2132	1.4128	1.1778	1.5536	1.666	1.4767	1.6431
ARFIP1	4.5301	7.2941	5.0612	5.4274	4.2819	3.7259	3.0899	5.5803
EFHD2	50.8392	50.3044	48.5937	49.0221	36.2508	37.5971	35.9869	42.0074
ARRB1	1.9597	4.2611	5.1544	3.4379	3.7261	3.5121	2.6059	2.5421
HNRNPH2	15.337	19.9738	10.0758	13.306	23.1146	9.2304	18.738	16.2759
RBP1	94.4359	84.0379	88.3381	91.996	75.0277	86.901	84.6312	96.8805
GCLC	1.8461	2.2341	0.7607	0.3183	0.7579	0.8555	0.5336	1.9221
ACOT7	8.1087	10.5639	10.9918	13.7994	9.9658	13.2828	12.1611	14.1678
PYCR1	18.0351	13.7449	15.6804	12.2873	19.5779	21.275	15.1393	17.361
PSMA5	70.7204	52.9676	62.1006	66.53	76.5434	69.2281	72.8424	63.2436
PRDX2	83.9273	97.7976	90.3564	102.182	81.3432	75.5318	82.1493	81.0696
PSMD7	15.905	19.5299	18.0092	19.7362	17.6833	16.9975	15.7598	15.9659
RPL10A	166.577	155.944	158.201	169.19	152.582	167.273	155.612	171.13
GNPDA1	3.5928	4.7789	5.9772	3.5812	3.9787	5.7184	3.7352	5.9833
CAPRIN1	14.1015	11.2445	12.5443	14.5952	10.0163	12.6074	12.1859	12.0132
PPP3CA	10.4235	8.8772	11.4576	12.924	9.2711	12.0446	10.2501	14.4933
CRK	2.3431	1.1245	2.2977	3.9472	3.2335	3.467	2.8665	3.9837
PIK3R4	0.1562	0.1627	0.326	0.0653	0.3284	0.2702	0.1241	0.3255
NAPG	9.543	7.8712	10.4174	9.1996	5.8355	6.1236	4.4425	5.0533
LEMD3	0.5112	0.3255	0.6831	0.4138	0.5684	0.5291	0.6081	0.558
RASAL1	0.7242	0.5326	0.326	0.2706	1.1242	0.3152	1.0424	0.4495
EGLN1	5.8508	2.9887	3.9434	3.8677	6.5933	5.1105	8.8478	4.9138
LARP7	0.6532	1.0505	0.9936	1.0982	1.0736	1.7448	1.8118	1.8446
ZC3H11A	1.5195	1.8938	2.5461	1.6871	1.8946	1.8799	1.4643	1.6586
TSTA3	15.337	17.0147	16.1462	17.3487	10.5468	11.5943	11.1063	13.8578
RTN4	25.7036	21.3054	21.8905	21.0095	27.0302	26.0028	26.5558	25.8865
AACS	0.9941	1.6571	1.4128	1.5598	2.2483	1.7785	1.7993	2.2166
NDC1	1.9029	0.6066	0.59	1.3051	2.0967	2.2513	1.8862	3.0072
FDFT1	4.2887	4.5866	7.126	7.6239	2.2988	3.3995	2.5067	4.1542
EMD	15.763	11.7919	9.5635	13.4811	16.6728	15.5341	15.7598	13.8113
ENDOD1	2.6982	2.4708	2.5772	2.1805	2.7662	2.8142	2.4446	2.2941
SDAD1	1.5053	2.3377	5.3872	1.6394	5.4566	1.9249	1.0424	0.558
KIAA1522	0.8521	1.1984	0.7607	0.8595	1.6168	1.3958	1.7249	1.5191
GNB2	15.479	10.5195	11.706	11.1414	8.7785	10.1647	10.4486	11.0986
APEX1	30.2479	21.1574	23.2877	22.1236	28.5459	28.4792	35.4905	34.2569
RAB1B	38.7684	39.3558	39.8996	32.7875	32.4615	32.8693	35.2423	34.722
RBM17	3.7632	5.6223	5.1544	6.7007	4.825	6.315	3.7724	6.5104
PSIP1	4.7431	5.2228	5.232	14.3724	15.1571	8.7464	9.1953	8.9905
PFN1	460.393	477.596	499.91	497.542	507.005	483.921	524.54	515.249
MTCH2	14.0873	14.9434	16.1462	13.1309	15.7887	14.9713	15.1393	18.291
42623	4.0757	4.8529	4.937	3.3902	4.9892	4.4351	5.9813	3.1312
HIBCH	1.3633	1.6127	2.6859	1.4165	1.4904	1.6997	2.1344	2.8987
DUSP12	2.9112	2.3673	2.2046	2.9763	3.0693	2.7579	2.3081	2.6507
SNRPA1	21.0173	17.6065	22.6667	23.8744	26.5249	21.1624	28.9136	28.2116
PPIB	170.127	165.709	185.836	204.842	193.885	199.58	162.313	216.392
ALDH16A1	2.1585	1.5831	2.0648	3.4379	1.3515	1.6772	1.1292	1.1471
PSMA7	63.62	67.615	69.8632	73.5331	58.3549	55.4951	53.2358	63.5536
ARF4	68.5903	59.6255	75.1417	86.4253	81.3432	82.5109	79.5434	92.3852
PSMB2	30.5319	40.0956	39.4339	30.7184	35.4929	32.8693	23.9499	20.9262
MYL6	131.5	126.353	148.42	132.264	113.173	122.922	101.011	98.1206
HLA-B	7.4555	7.235	6.5206	6.844	4.5724	4.0861	4.0454	3.4257
RCL1	2.3431	1.376	2.6859	2.1009	2.3367	2.5327	1.6256	2.9917
GSTM3	1.2781	1.8938	1.9096	1.2096	3.663	2.8479	3.1271	3.1622
SF3A2	8.3217	23.5247	19.2512	7.5761	15.915	9.2642	7.9667	9.7501
GLUL	11.5595	13.7005	15.1215	14.9454	7.8312	8.994	11.826	13.1602
SFXN3	2.4284	2.5744	2.5461	0.4934	3.4103	1.9924	1.5263	1.8446
HSF1	1.7041	2.2341	1.0091	1.2256	2.4883	1.1257	0.7197	0.744
FLOT2	0.1846	0.9913	0.4192	0.2706	0	0.5403	1.03	0.7285
SLC25A3	62.3419	66.5793	61.3243	65.7341	70.1016	75.1941	58.3236	75.0243
DDX52	0.1562	0.6806	0.6365	252.113	75.9119	0.484	0.1365	185.546
BTAF1	0.1846	0.0533	0.0637	0.0159	0.0303	0.0675	0.1179	0.0961
BRAT1	0.3124	0.5178	0.4502	0.5889	0.7957	0.6304	0.546	0.744
GLOD4	7.5691	7.664	8.4302	10.0272	10.951	8.0935	7.6193	8.5255
VAPA	35.9283	43.7944	40.8311	41.3823	38.398	35.9086	43.8047	38.4422
NAP1L1	54.3894	48.233	42.5389	48.5446	54.9445	49.1914	57.0826	66.3438
EBNA1BP2	38.2004	49.2687	40.3654	44.4064	44.9661	38.1599	41.3229	38.5972
HMGCS1	5.2685	4.6753	4.9836	4.743	2.8546	2.8929	3.7104	3.6272
CPNE1	7.9525	8.9956	9.3306	7.3692	6.7954	8.7914	8.7485	7.6884
ZC3H15	4.6579	2.1601	3.1361	5.2364	4.7998	4.0636	9.704	4.3557
ABHD10	4.7431	4.1871	3.9279	2.9445	5.166	4.0074	4.6535	6.1228
STOML2	8.2649	10.1792	11.0694	7.4488	12.8835	9.1741	10.8457	9.3005
TOR1AIP2	1.7609	1.4795	2.2201	2.2124	2.2609	1.4521	1.4891	1.6121
NDUFA10	1.1929	2.604	1.8475	2.085	2.4378	2.2176	1.5015	2.2011
PEBP1	202.647	180.948	172.329	193.382	208.537	194.964	189.614	188.491
FBXO2	12.9654	11.2889	12.5133	12.924	14.0203	13.1702	13.0297	18.446
DUT	92.5898	75.4566	89.7354	86.1069	90.5637	88.9272	83.1421	86.9599
PRKAR1A	4.6721	3.2402	2.9187	2.4352	2.4125	3.8948	2.3578	4.0612
TM9SF2	5.4957	4.3498	5.4493	6.0004	4.724	5.7071	5.5221	6.6344
UTP6	0.355	0.3847	0.8228	0.5252	1.0989	0.4165	0.4591	0.4185
NDUFS3	7.3277	6.6283	8.9114	8.0218	5.3429	8.4762	8.4011	10.6336
SH3GLB2	3.536	4.7197	6.1324	3.5175	4.2187	4.5026	4.9389	4.9448
OTUB1	27.9758	23.3767	28.2558	26.421	23.1146	26.453	27.4245	29.9167
CRKL	6.2342	5.2672	7.5918	7.2578	7.6038	7.7783	6.8871	8.107
CNP	1.2071	1.302	1.9872	0.9231	1.8946	1.6997	0.7446	1.0386
TRNT1	2.1301	2.3821	2.5927	2.4034	2.0841	2.6453	2.184	2.2941
PRDX5	105.087	94.3947	89.7354	93.7468	106.731	106.15	113.669	135.478
HEATR3	0.9515	0.6954	1.0091	0.7481	0.96	1.0244	0.8066	1.2866
EXOSC2	5.1265	4.1279	5.8219	5.2364	4.9008	6.0786	6.155	4.9913
TMX1	16.7571	15.3872	17.2329	18.9403	22.1041	20.8247	21.468	19.0661
AK1	19.0292	21.6013	20.3379	21.4869	17.557	21.6127	19.2344	17.981
MTUS1	0.3976	0.4882	0.4813	0.1751	0.341	0.3039	0.211	0.4185
YWHAG	83.3592	81.8186	72.5025	91.3593	68.0807	63.5998	70.981	84.4798
TOE1	2.1443	2.678	2.4219	2.3397	1.7431	1.4859	1.4395	2.2321
PCMT1	19.3132	32.6979	30.274	8.1173	11.9236	9.1291	12.6575	9.9826
CARM1	1.4343	2.0862	1.5991	2.4352	1.882	2.5665	1.8118	2.7902
CYB5R3	7.7679	14.4699	11.4265	10.2978	14.3993	15.5341	11.0567	13.4858
GSTK1	2.7266	3.5213	3.695	4.0109	6.6186	8.0034	5.8199	5.9368
APRT	19.3132	17.9024	25.6165	20.532	28.5459	29.1546	38.841	29.1417
HADH	11.9856	17.0147	9.1909	8.1173	14.6519	15.7592	15.8839	9.7811
ASPSCR1	0.9657	2.6484	0.5744	0.4775	0.3789	0.6754	0.546	0.5425
ATP6V0A1	0.3408	0.5622	0.6986	0.573	0.9978	0.6529	0.3971	0.775
ARHGAP12	0.2982	0.3551	0.3105	0.2706	0.2526	0.2927	0.3971	0.3875
WDR43	2.1443	2.3525	2.9343	2.6262	3.1704	3.1293	3.0775	2.8677
SPAG5	0.1704	0.1198	0.5123	0.3979	0.1516	0.6079	0.5832	0.6665
RPL8	162.884	191.749	193.288	192.905	149.929	159.281	149.284	129.742
NDRG3	4.5585	5.8738	3.6795	4.6794	3.8651	4.8629	6.1054	3.3482
CIAO1	0.7384	0.8581	1.3817	1.1778	1.9578	0.9906	1.3774	2.1856
AKAP8	0.9657	1.3316	0.9781	1.894	1.4652	1.2495	1.1417	0.4185
RPL23A	257.746	317.214	298.238	338.539	265.881	270.609	242.477	198.876
CIAPIN1	1.8319	7.3681	3.2137	2.8649	1.6294	6.6189	1.9731	4.5728
NCEH1	1.7609	2.5744	6.4119	5.0136	2.0588	2.7804	2.395	3.0072
PMM2	4.2887	5.4595	4.2073	6.3665	6.0123	5.9885	4.517	5.3788
TMEM214	3.4792	2.3969	3.105	0.4138	5.1029	0.788	0.1861	0.496
RAB5C	11.2613	12.4429	10.7745	8.7221	12.1383	10.0747	12.1859	15.5009
HEXA	6.9158	7.4717	6.474	0.4775	1.2631	2.8254	0.9307	6.2004
ARPC4	28.5438	24.8563	28.1005	27.2168	31.8299	32.3065	32.7605	32.0868
FAM114A1	0.5112	0.5622	1.0712	0.764	0.5179	0.5516	0.3971	1.2711
TBK1	0.0099	1.9826	0.1506	1.8781	0.2147	0.2814	0.3351	0.217
ATP5C1	24.8516	28.1113	24.685	21.1686	22.7357	24.652	20.2271	30.6917
SP100	0.9657	1.3612	1.8785	1.321	0.3663	0.8442	0.484	0.775
ATP5F1	15.621	17.6065	13.7708	15.4069	14.1466	10.7726	14.3947	8.851
DNAJC21	0.5112	1.0653	0.4968	0.1241	0.7957	0.4165	0.7446	0.2325
DDX31	0.3692	0.0888	0.6055	0.0875	0.1162	0.2589	0.0943	0.155
PDHB	10.7785	10.5195	15.0439	9.8203	12.1257	9.4893	11.7888	12.9432
TRMT6	2.0307	1.4943	0.6365	2.1646	1.6925	1.2382	0.546	1.0541
POLR1C	7.6685	8.1967	9.5945	11.6984	12.2015	12.4948	11.2552	12.1372
CPSF6	8.6057	8.8033	10.3242	8.6266	10.8626	7.9697	11.6895	10.4476
NRBP1	6.7454	4.4238	2.4685	2.7694	2.8293	2.2063	2.4943	2.5576
SBNO1	0.0738	0.148	0.1708	0.1194	0.3031	0.3377	0.1489	0.2325
OSBPL11	0.2272	0.2515	0.5279	0.1592	0.3031	0.1576	0.1204	0.4805
RPL18A	97.7021	116.144	131.343	122.555	104.584	115.155	110.691	116.877
PNPLA6	0.2272	0.3699	0.2795	0.9072	0.2021	0.1914	0.0496	0.434
GGA1	0.5538	0.8877	0.0792	0.6526	0.2021	0.3602	0.2358	0.496
EIF2D	0.781	0.9321	1.2886	0.7162	0.96	0.9343	1.3154	2.0771
WBSCR16	0.6674	0.9617	1.3507	1.0027	0.8968	1.6997	0.5336	1.3796
BAG3	1.2213	1.7754	0.7763	0.8913	3.2461	0.7767	1.1789	0.9146
SH3BP1	0.5254	0.6362	1.1489	0.0907	0.581	0.2814	0.5584	0.5115
ANKRD52	0.1108	0.1775	0.1708	0	0.1389	0.1576	0.0807	0.0837
SIPA1	0.284	0.3699	0.1708	1.2574	0.2147	0.5516	0.819	0.403
USP34	0.0128	0.0296	0.0124	0.0159	0.0139	0.045	0.0298	0.0357
RAB5A	5.6804	4.6901	6.7069	4.4725	1.3136	6.5626	2.9162	1.7361
TUBGCP4	0.3124	0.142	0.3416	0.2387	0.1389	0.3715	0.4095	0.2325
HIBADH	1.1361	2.3229	1.6767	1.4484	2.3999	2.589	2.2709	2.8677
CHKA	1.0793	1.3612	1.1333	1.1778	1.5031	1.0806	2.1716	1.9841
SMG8	0.1264	0.1272	0.1459	0.0971	0.2652	0.1688	0.2978	1.5346
MRPS31	1.4627	1.6275	1.2731	1.2256	1.6799	1.5647	1.576	1.5811
WRNIP1	0.3834	0.5918	0.7297	0.3342	1.0863	0.7092	3.2885	0.8836
CMSS1	4.1183	4.8825	4.3315	4.1541	6.4544	7.1592	4.852	6.1383
MASTL	0.1335	0.2515	0.295	0.0637	0.2021	0.1351	0.1613	0.186
POLA2	0.5112	1.0949	1.1178	0.7321	0.6694	1.2833	0.757	1.3951
ALB	3.3088	3.4177	2.4219	3.9791	2.5136	3.1744	3.1644	3.9217
MIA3	0.0554	0.1627	0.1382	0.1496	0.2526	0.2589	0.1489	0.155
DIDO1	0.4828	0.2811	0.4968	0.1178	0.3663	0.3715	0.2234	0.62
BCL2L13	0.8237	2.5744	3.5242	3.1196	2.5136	6.45	3.2512	1.7206
HMOX2	4.0189	4.5422	4.8904	4.568	5.166	5.0655	5.1995	6.6964
MRPS9	2.7408	2.1601	1.8785	2.2124	2.3115	2.4202	1.4147	2.4646
RBBP6	1.5905	0.3551	0.4658	0.4138	0.6315	0.6754	1.9358	0.682
INTS4	0.0511	0.0311	0.1506	0.0716	0.341	0.1688	0.0745	0.186
CGN	0.1846	0.2515	1.1333	1.2892	0.3789	0.7654	1.4271	1.6276
CRNKL1	0.5538	1.1688	1.3662	1.3051	1.061	1.3058	0.9059	1.5036
MAT2B	6.859	6.9243	10.5726	7.1305	6.7828	8.7239	6.7506	8.2155
EIF2B5	2.2295	1.5683	1.0868	1.7508	4.1556	2.2851	2.457	1.8911
PPWD1	1.2355	1.5831	1.9096	2.6898	2.3494	2.15	1.9234	2.3561
DDX50	0.5538	0.4439	1.0712	0.3661	0.5305	0.6191	0.6577	1.1626
SLC27A4	0.6958	1.0357	1.3041	0.6367	0.6947	0.6867	0.4964	0.9921
FKBP15	0.2272	0.4439	0.3881	0.4297	0.3158	0.2251	0.4467	0.434
KIF1B	1.2781	0.1228	0.1397	0.0955	0.1187	0.1914	0.211	0.2635
ANXA7	10.8353	13.2715	12.684	8.547	12.2015	12.2697	5.944	10.1376
PEX5	0.9657	0.4735	0.4347	0.4775	0.7326	0.3152	0.3847	0.6665
TNFAIP2	0.098	0.3995	0.4037	0.1337	0.2274	0.3377	0.2482	0.2945
SNX2	6.9158	5.4595	6.9242	5.7139	7.8691	4.649	7.7434	6.5569
MYCBP2	0.0099	0.0607	0.0062	0.0064	0.0328	0.018	0.0099	0.0124
LASP1	201.511	197.223	204.621	217.257	202.474	171.438	180.431	176.4
SMARCE1	9.6424	6.7171	11.2092	6.3188	7.1365	5.4482	5.8572	7.952
PRPSAP2	2.1869	2.4708	3.2913	2.7535	2.9809	3.7822	3.276	3.3792
PDCD4	4.0473	5.2228	5.6046	3.613	5.2924	4.345	5.0754	5.3478
SARS2	0.6674	0.7546	1.1333	1.2415	1.0105	1.362	0.8314	1.6741
GRIPAP1	0.1122	0.4882	0.2639	0.2547	0.1099	0.3264	0.4343	0.2945
CCDC86	5.9218	5.5335	6.7069	4.7271	12.8835	3.3545	4.3929	8.355
COG2	0.3124	0.2367	0.1708	0.1751	0.1642	0.2364	0.5584	0.465
LBR	2.9254	4.3942	4.1918	6.1914	3.284	4.5814	6.2295	6.1849
CPD	0.6532	0.7398	0.6365	0.6207	0.5305	0.7092	0.9555	1.0386
ADD3	2.3289	1.6127	1.7699	1.0186	1.4778	1.9361	0.4467	1.4726
ELAVL1	36.9223	39.2078	40.9864	41.5414	35.6192	39.7358	35.8628	40.4573
MET	0.2698	0.6214	0.4658	0.191	0.341	0.439	0.3971	0.4185
ARHGDIA	69.8684	72.2016	74.5207	81.9687	81.4695	78.0083	81.7771	85.4099
C9orf64	1.2781	1.0949	1.5525	1.4484	2.2609	2.499	2.0227	2.7902
EXOC8	0.0923	0.2219	0.4347	0.2547	0.101	0.1688	0.1365	0.2015
RRS1	4.1325	4.7789	7.7471	7.5125	7.1617	6.5513	7.1353	5.9833
TOMM34	11.0057	10.5047	13.1032	8.8972	16.9254	10.9639	15.0152	16.2759
C14orf166	20.7333	15.2393	19.8722	21.4869	17.8096	22.2881	19.3585	22.7863
PPP2R5E	1.3491	2.0122	2.1114	1.7667	1.4399	2.7466	1.5139	2.4026
SEC23IP	0.5254	0.577	1.0247	1.0186	0.8084	0.878	1.6877	3.6117
SLC12A7	1.1219	1.1245	1.7078	1.1301	1.3262	1.4071	1.0672	1.1161
SRPK1	2.5136	1.8938	2.748	1.7985	1.8567	2.544	1.5015	1.9066
MPHOSPH10	1.5195	0.8729	2.0648	1.3688	1.8062	2.105	1.8614	2.4491
RCN1	20.8753	20.7136	27.4795	17.5079	27.6617	23.4137	23.9499	25.8865
NAA50	27.2657	32.5499	35.2421	35.0158	23.9988	25.2148	19.1103	26.0415
IK	2.6698	7.0426	4.0986	2.4352	5.7471	5.8422	7.7434	5.6888
IVD	5.0981	4.6753	5.2475	5.0614	6.6691	5.9322	4.9885	6.9599
VPS11	0.1179	0.0695	0.1863	0.1751	0.1263	0.2814	0.108	0.279
LARP4B	2.1585	1.4352	1.3662	1.8304	1.162	1.5534	1.4643	2.0461
RAB6A	35.6442	43.4985	45.7992	45.043	43.3241	42.3248	39.9578	36.1171
ACTR2	26.8397	27.0756	29.653	26.1027	29.809	32.419	30.2786	33.3269
TBL2	2.4994	2.5596	2.9964	2.7535	1.6547	2.1275	2.4446	3.2862
TIAL1	2.1159	17.3106	3.0895	16.3937	2.2609	2.0937	6.9988	13.8268
NT5C3A	2.968	3.3586	5.5425	3.3424	2.5893	4.255	6.912	3.3947
PDPR	0.142	0.6362	0.2174	0.8276	0.5431	0.5516	0.1737	0.279
DDX41	0.5112	0.577	0.3881	0.3502	0.5179	0.6191	0.3102	0.9301
ERLIN2	1.0793	2.4264	1.8009	1.6075	2.6651	2.2963	3.7476	2.6196
PTPN12	0.5254	0.6214	1.0091	0.7003	0.3031	0.6079	0.1613	0.3255
DDAH1	4.1751	3.1958	4.1452	2.6262	3.9535	3.9961	6.974	4.3247
CWC22	0.1704	0.7102	0.5123	0.4138	0.5179	0.2026	0.3971	1.5036
TOR1AIP1	4.3597	3.255	4.0676	5.125	3.9408	3.906	5.398	4.6193
MST4	4.6295	6.4508	7.1105	6.7803	5.7976	9.1966	8.7361	4.9293
TTF2	0.1846	0.0503	0.0481	0.0207	0.1162	0.1013	0.103	0.1132
MPP5	0.355	1.0209	0.8539	0.4297	0.3789	0.6079	0.4095	0.4185
CAPZA2	7.9241	6.0365	7.3123	6.7167	7.7806	8.7239	8.0536	8.138
CTPS2	0.3976	0.6066	0.621	0.5889	0.2652	0.5403	0.2358	0.434
CDC123	1.6899	3.2402	2.8877	2.1169	1.1494	1.2045	1.6628	1.8756
ATG7	0.4402	0.5474	0.5589	0.382	0.72	0.6416	0.5956	1.7671
THUMPD1	2.2437	1.6275	2.1425	2.085	3.6503	3.0731	2.2461	2.6351
HPRT1	25.1356	24.5604	22.822	23.7152	28.6722	29.7174	24.5703	32.3968
PPIA	1132.52	994.991	1039.25	814.116	979.023	951.071	914.315	1108
GPATCH8	0.284	0.3403	0.3726	0.4297	0.3031	0.4728	0.4219	0.496
NAP1L4	5.0981	7.0722	8.2439	7.1941	8.8922	2.2176	8.2398	8.1535
TAF4	0.1988	0.1923	0.0994	0.0748	0.048	0.0878	0.1365	0.1705
DDX55	0.3834	0.4882	0.0854	1.7985	0.4042	0.2814	0.9679	0.4805
ILKAP	8.1229	5.134	1.0557	1.8622	4.4966	1.7785	6.3163	6.5259
KNTC1	0.0738	0.5474	0.2484	0.0318	0.1642	0.2476	0.546	0.1705
SEH1L	2.5988	2.4117	3.0274	3.4538	2.8293	3.7372	2.2709	2.5731
CDK2	3.9336	3.1662	3.8037	2.3079	4.0166	4.5589	6.1674	4.6813
PFKFB2	3.2094	0.9173	0.9781	0.7003	0.4673	1.2382	1.3402	0.744
TRPM4	0.497	0.5178	0.6521	0.4934	0.5179	0.2814	0.0881	0.465
HTATIP2	4.2035	5.1932	3.8037	4.2337	3.4356	3.1518	4.5046	5.3013
UBE2T	10.1678	11.3925	11.7836	13.9745	15.4097	12.1571	10.6223	14.0128
CAPZA1	69.1583	60.0694	59.6166	57.2985	55.7024	54.9322	62.7909	66.8088
VPS4A	1.4343	1.8494	1.3507	1.5439	2.0336	1.8461	1.365	1.6741
PPIH	12.4258	14.9434	14.2521	13.2423	13.894	16.8849	17.373	16.1209
FGD3	0.4686	1.6423	0.5589	0.2387	1.3894	2.1838	0.1861	0
MON2	0.0284	0.0636	0.1102	0.1512	0.0429	0.2364	0.1365	0.0589
PDLIM7	3.252	1.7311	3.3534	1.719	1.6925	1.362	1.3526	2.2786
NAA10	15.479	14.751	11.442	14.9294	15.4097	14.7462	17.0007	16.2759
MTPAP	2.2153	1.3168	1.4594	1.321	2.0209	1.4746	2.3702	2.2786
FAM50A	8.0093	10.0461	9.1288	9.311	10.3447	23.1886	9.704	8.5565
HSPA6	70.5784	70.4261	77.6258	76.7164	65.6808	50.9924	58.3236	58.5933
EIF3F	19.0292	17.7545	19.8722	17.3487	22.7357	18.1231	17.0007	23.4063
RABGGTA	0.1221	0.3255	0.2795	0.1448	0.1642	0.2476	0.2234	0.6665
SH3GL1	2.6272	2.2785	1.5836	1.0823	3.0062	3.5571	2.0723	1.9996
MFN2	0.568	0.7546	0.6365	0.4775	0.6063	0.5741	0.2854	0.3255
TECR	16.8991	25.4481	30.4293	20.532	24.3777	25.2148	24.4463	18.446
GSDMD	4.2887	3.8172	3.8037	4.7908	1.7557	2.5327	3.7724	2.3406
NAGK	1.3491	1.7163	1.4128	1.0505	1.3136	1.4859	1.6132	3.2087
PIP4K2C	1.9313	2.3081	2.3132	2.6739	1.9704	2.3301	2.3578	3.2552
PRKAA1	0.7952	0.9025	0.7452	0.6207	0.9852	1.2945	0.8935	1.3796
MLKL	1.7041	1.4795	2.2201	2.5466	2.7914	1.9924	2.0848	1.4571
PSMA3	45.7269	55.1869	41.7627	64.4608	67.4491	41.6494	38.0964	44.4875
VRK1	2.2863	1.5535	2.4995	1.4643	1.9957	2.0487	1.5512	3.0382
NR3C1	0.3124	6.4212	7.3589	0.4297	0.7705	0.5291	0.5212	0.527
WTAP	2.0875	2.9591	1.1333	0.8913	1.4904	0.8217	1.2161	0.6355
YBX1	43.0287	38.0242	37.1051	40.2681	34.3561	30.3928	34.3737	31.0018
STXBP3	1.0651	1.1245	1.0557	1.3688	1.4147	1.0469	1.3154	1.4571
GRWD1	4.9987	4.6606	4.2849	2.3874	3.6756	3.7259	2.5191	5.0378
TRMT5	2.0591	1.1097	0.7763	0.6207	1.1242	0.8555	0.6329	1.0851
HOOK3	0.4544	0.8433	1.0557	0.2228	0.2021	0.2476	0.3351	0.3255
TRMT1	0.1278	0.3847	0.6521	0.4138	0.6189	0.6529	0.6453	0.403
YBX3	28.9698	31.9581	29.653	38.3582	34.6087	32.3065	33.0086	24.1814
SLC9A3R1	9.8696	15.5352	14.9041	15.391	16.6728	14.9713	16.6284	13.2068
INPPL1	0.142	0.2663	0.0885	0.0907	0.1642	0.1914	0.2606	0.3875
PYCR2	8.2791	11.3925	10.0603	9.7407	11.09	10.0972	9.6048	10.3081
PAF1	2.0023	1.6423	1.832	1.2096	1.9325	1.3058	1.911	2.2941
TARDBP	9.3584	14.0704	17.6987	14.5793	18.4412	15.7592	14.8911	15.3614
IMPDH1	1.3065	2.2193	2.4219	1.6235	3.2967	2.4652	2.0475	1.9841
DCXR	7.5265	7.5457	10.0448	9.3269	6.9849	7.9584	8.7858	8.975
PRPSAP1	2.6414	3.2106	3.9434	3.2469	3.6377	4.7503	2.9906	4.9603
CELF1	8.3643	7.7528	10.2932	6.1596	7.9701	10.4799	7.3215	7.9365
CNOT10	0.6106	1.0209	0.9781	1.0186	0.4421	1.0806	0.6949	0.7285
RAE1	12.8802	13.0495	14.4384	13.4492	12.8835	11.3692	10.6472	12.4627
MPI	2.0023	1.6423	2.189	1.3529	2.7788	3.771	2.8541	3.1777
FKBP9	2.3857	4.6162	5.1078	1.6712	4.2187	4.2212	1.6256	2.8367
BSG	29.2538	32.254	34.1553	36.2891	45.2187	47.728	39.3374	45.8826
RPS12	271.521	240.721	299.325	260.708	258.05	252.711	239.375	247.549
PRKRA	4.8283	5.5335	4.2228	4.552	5.1408	4.4351	5.3112	4.8983
UBE2N	85.2053	82.7063	85.0778	80.8546	95.1109	81.723	96.42	121.527
ITPA	36.6383	32.4019	38.8129	33.4241	37.0086	44.8013	38.841	53.9431
POLDIP2	2.5704	1.5535	2.6082	1.8622	2.1725	2.7916	1.5139	2.9917
KNOP1	1.3349	0.4439	0.7918	0.6367	1.0989	0.7204	0.3971	0.372
MCTS1	12.3264	12.872	10.6503	15.6298	11.2794	12.1571	15.6357	13.3463
SMPD4	0.3266	0.6362	0.6986	0.4934	0.48	0.7317	0.484	0.713
PPP2R5A	0.0128	0.3847	0	0.3661	0.2147	0.484	0.3599	1.1006
TTC1	4.3171	2.7519	3.3224	5.1091	3.3093	2.6903	2.9162	3.5342
PPP4R1	0.1704	0.2219	0.6365	0.1098	0.3031	0.5291	0.3226	0.403
RPL9	127.098	104.16	108.055	116.029	109.131	113.692	105.479	131.912
CMPK1	22.0114	19.234	21.1142	26.2618	21.8515	23.1886	19.9789	21.5462
FNTA	1.0367	1.3168	2.453	2.1009	1.5536	2.2401	2.3826	2.4336
CDC37	35.3602	33.1417	23.2877	32.7875	32.0825	31.0682	29.41	26.8165
BRCC3	2.4	0.4291	3.105	2.5943	2.4504	1.3058	1.2782	2.6507
RRP9	1.2071	0.6806	0.6831	1.1141	0.8842	0.5628	0.5832	1.5036
MRPL13	13.0506	24.2645	12.1717	39.3132	24.1251	13.8456	60.5572	23.7163
CLASP2	0.098	0.0666	0.1133	0.0366	0.0669	0.0946	0.0372	0.0946
PRKCI	1.5195	2.604	2.9498	2.4193	1.6168	2.3639	2.2461	2.7127
TIA1	1.2923	1.5239	2.484	1.2415	2.8799	2.4877	1.4395	1.6741
ADAM9	1.9029	1.8938	1.5836	1.9577	0.6821	0.8893	0.7197	0.62
DLST	21.0173	21.0095	22.5115	22.2828	21.22	20.2619	19.8548	23.4063
INTS7	0.1704	0.3847	0.1863	0.2069	0.1895	0.4165	0.1365	0.1705
C1orf27	0.5396	1.3464	1.3662	0.6526	1.061	0.7992	0.7197	0.558
NDRG1	6.4472	3.3881	7.4986	6.4779	20.2095	18.2357	17.8693	15.0049
PUM2	0.284	0.2219	0.2795	0.0907	0.2274	0.2476	0.4095	0.403
TSNAX	4.7857	3.6841	6.2877	4.3929	7.2123	6.6189	4.9265	4.7278
PNKP	0.213	0.3551	0.4347	0.3183	0.3158	0.3602	0.6453	0.9456
SLC27A2	0.568	0.4882	0.59	0.5571	0.4168	0.2364	0.6949	0.496
ERMP1	0.426	0.2959	0.5279	0.3502	0.4547	0.2589	0.2606	0.4185
GNL3L	0.9231	0.1391	0.3726	0.0844	0.8842	0.6754	0.2606	0.2945
ST13	103.951	102.088	80.7308	86.4253	85.3851	73.1679	90.7117	81.3796
G3BP2	7.6543	7.8268	9.3151	10.1864	8.0838	6.1349	6.9864	8.882
NCAPG2	0.1704	0.725	0.1708	0.1098	0.1642	0.1238	0.1142	0.1442
ECI1	17.3251	20.7136	19.2512	18.622	21.4726	19.2488	22.0885	23.4063
LACTB2	4.4307	5.2968	4.611	4.7749	4.5471	3.9848	3.7476	2.9452
SUGP1	1.1929	0.6214	0.5434	0.1592	0.6947	0.5291	0.6701	0.527
THOC3	4.0189	2.7667	2.8411	3.0718	3.3219	3.8498	3.1147	3.3017
RPS8	278.337	271.496	272.001	258.162	202.6	244.831	217.41	274.366
RAB12	3.1952	1.1392	1.6612	1.1778	0.8715	1.3846	0.2234	1.3176
DBR1	0.6674	0.6066	1.211	0.7799	0.8463	0.833	0.8935	0.589
GYG1	6.7738	5.9182	4.7196	5.8731	2.6651	4.7953	4.1571	2.2321
GNS	0.8947	1.6719	1.568	1.3847	2.1725	2.1275	1.6256	2.8677
PSMB1	29.5379	31.2183	27.4795	31.5142	27.1565	30.5054	29.9063	33.3269
RMDN1	1.3491	2.5744	1.7543	1.894	0.9473	0.3152	1.0672	1.3486
PARN	0.284	0.6066	0.4347	0.5571	0.4042	0.5403	0.5956	0.5425
KRI1	0.4118	0.6362	1.3196	0.6526	1.4147	0.878	0.8686	0.9456
PDCL3	6.362	3.6693	3.7881	4.1064	1.9704	3.4783	3.5242	2.7592
RTCA	1.6615	0.9321	8.632	1.1937	1.1115	1.5872	1.4519	0.9921
ACY1	0.5822	2.0418	2.2046	1.8622	1.8567	2.1838	1.7993	2.1081
RAP1A	24.1415	23.8206	25.7718	21.6461	26.0197	30.5054	27.4245	24.8014
ORC4	0.1122	0.1465	0.3105	0.0589	0.3284	2.7691	0.2606	0.6975
CWC27	1.2497	1.1097	1.8941	1.1619	1.3768	0.9906	1.5636	2.0461
KLK6	19.0292	19.234	21.2695	19.7362	7.6038	11.5943	7.3463	9.502
QDPR	5.4957	5.785	5.3096	6.5575	6.2902	5.8534	5.4973	7.5954
BTF3	38.9104	22.3411	25.7718	23.0786	24.1251	31.2934	38.3446	20.4612
EIF6	85.9154	69.2425	72.813	78.7855	63.1546	67.5396	69.4919	61.8485
EMC2	2.6698	2.1009	1.1178	2.3715	1.6925	1.1819	1.4519	1.8911
LCN2	92.1638	96.762	96.4112	88.1761	37.6402	39.0604	37.476	39.2172
TOMM40	17.4671	18.0504	19.0959	21.9644	16.9254	18.9111	18.4898	17.206
42434	0.6816	0.725	1.0247	0.573	0.4295	0.9906	0.9555	0.3875
VPS39	0.0227	0.1169	0.0652	0.008	0.0973	0.0968	0.1129	0.217
F11R	6.4898	8.3298	9.0201	8.8335	6.4797	6.2924	8.3018	3.7047
TRIM32	0.1235	0.2219	0.1009	0.1289	0.2905	0.1463	0.0558	0.31
PKP1	1.0509	1.0949	1.2731	0.8436	0.6189	0.5516	0.9679	1.0851
MLH1	0.2698	0.4735	0.295	0.2228	0.2779	0.3827	0.2482	0.248
FAF2	3.4508	3.107	3.2758	1.8622	3.9535	4.0974	3.3381	4.0147
UBQLN2	2.7692	4.1427	3.9279	3.4538	4.3829	2.8929	3.4746	1.5036
SMARCB1	35.5022	1.3612	1.5991	1.6394	2.0209	1.8461	30.0304	1.0541
ORC3	0.284	1.0505	0.5123	0.2865	0.8842	0.5291	0.4964	0.6665
GLA	0.6674	0.9321	0.7142	0.7003	1.1115	1.1932	1.1665	1.1316
CAPS	21.5854	16.127	18.7854	20.532	34.1035	32.0813	30.4027	28.6766
TTC27	0.3408	0.2811	0.8228	0.6844	0.6694	0.7767	0.3723	0.2635
RPL26	89.3236	106.379	104.639	127.808	125.046	130.689	129.677	117.342
NUSAP1	0.5964	1.1097	0.8384	1.0982	0.3916	0.2589	0.1985	0.2015
CSRP1	15.905	14.5143	15.9909	15.5979	14.3993	13.9582	16.132	14.4468
PSMB7	11.0199	15.2393	14.8886	20.2136	8.7027	9.4781	13.6502	17.671
SET	108.353	97.9456	108.987	128.762	113.552	92.1916	83.018	117.032
TAF9	2.1585	2.2785	1.3817	0.5889	2.0209	2.6003	1.2285	2.8677
MYL9	92.4478	69.9823	81.1965	87.8577	61.0074	0	64.28	73.4742
CYC1	16.615	22.0452	20.0274	19.4178	15.0308	14.7462	13.5261	19.5311
ARMC6	1.4343	0.9765	11.0229	4.7908	0.96	3.1181	1.4147	1.2246
PPT1	4.7573	5.6075	6.9242	5.2046	9.9153	10.7163	7.0733	11.2381
TMEM87A	1.5337	2.678	1.4904	1.1301	2.0209	2.8704	1.8738	2.1701
ADCK3	0.2272	0.5474	0.2484	0.3183	0.2274	0.394	0.9927	0.868
GCLM	3.3372	8.0931	6.4429	3.9472	7.6922	5.8534	6.8623	9.223
SCAF4	0.5964	0.8433	0.7607	1.1937	0.8715	1.0018	0.9183	1.1161
MRPS26	1.4059	5.3263	2.0027	1.894	1.9957	4.3788	2.2585	3.0847
DPM1	1.9029	3.906	2.5461	2.2124	2.842	2.8704	3.5863	4.0147
GSK3B	0.6532	2.7667	3.2603	0.6367	0.8589	2.5778	0.8935	2.1546
VPS29	15.621	13.9373	17.6987	21.1686	21.7252	18.7985	14.3947	13.7803
SCARB1	1.4769	1.7459	1.8941	1.5439	3.0693	2.6228	3.1644	2.8677
C2orf54	0.9657	1.2132	1.3817	1.4802	1.4147	1.0581	0.5336	1.6121
MPST	3.4934	2.1305	2.4995	3.9154	3.8019	3.8047	4.1695	5.3943
WDR77	5.6946	7.5309	7.6539	7.226	6.3281	8.0372	7.1601	10.0601
MAPK14	1.1361	2.5004	1.3352	0.5252	0.4042	2.8592	1.9979	1.2401
SNX8	0.4118	0.9617	0.8539	0.5093	0.5558	0.6754	0.5832	0.744
SMARCD1	0.1704	0.2515	0.1708	0.2069	0.3158	0.1801	0.2358	0.279
EHMT2	0.3266	0.1923	0.2484	0.1289	0.24	0.1576	0.1092	0.1705
C3orf37	2.1301	1.7607	1.7699	1.0346	1.3136	1.4634	1.3278	1.5656
WDR26	0.3976	0.3699	2.3753	0.2706	0.341	0.5966	0.2854	0.4805
DCUN1D1	3.5218	3.1514	3.0585	2.849	3.9661	3.377	2.184	3.3172
GATM	2.6556	4.4682	0.8228	2.9127	0.4926	0.8442	0.7942	3.5342
ALDH6A1	0.142	0.2219	0.1863	0.1512	1.0105	1.3958	1.0052	0.9921
RNF169	0.1846	0.1627	0.073	0.1401	0.1389	0.3827	0.0918	0.248
SPATA5L1	0.2556	0.2071	0.4813	0.3661	0.2274	0.2364	0.2358	0.2635
ERAL1	1.0935	0.7398	0.9936	0.4775	0.9978	1.0694	0.9803	1.9841
TRIO	0.0114	0.0296	0.0093	0.0159	0.0215	0.0259	0.0087	0.0341
NDC80	0.9089	0.9765	1.5215	1.528	0.581	1.0694	0.546	0.6975
THOC1	2.1159	1.9086	2.7324	3.2469	1.8441	2.5327	1.6753	2.6972
BUB1B	0.284	0.4439	0.295	0.1003	0.3916	0.2139	0.2606	0.62
SBDS	12.369	9.2175	12.7151	13.8949	15.915	25.1022	12.9056	13.0517
CASP4	3.11	2.6928	3.8502	2.9923	4.3829	3.3432	3.0899	4.1232
FRYL	0.0185	0.0207	0.0652	0.0239	0.1061	0.1914	0.0496	0.0899
BAZ2A	0.1704	0.1095	0.1708	0.2069	0.1642	0.5403	0.1613	0.2325
GRB2	23.7155	28.4072	24.064	29.9226	23.1146	21.6127	14.6429	21.3912
OSBPL8	0.3834	0.4291	0.295	0.2547	0.6315	0.6079	0.6205	0.8525
SPAG1	0.568	0.7102	0.621	0.4297	0.1642	0.3039	0.2358	0.31
MGME1	2.3289	1.5979	2.3909	1.4643	2.4378	1.9924	1.6753	1.9996
MAP4K5	0.8379	0.6066	0.8384	0.5252	0.8589	0.5403	0.4964	0.589
BUB3	28.1178	25.1522	25.7718	28.8084	28.7985	21.6127	26.804	24.9564
TXNL1	16.615	9.1584	11.2868	12.2555	10.4837	9.6019	12.099	12.9587
SMEK2	0.044	0.5326	0.3881	0.3502	0.3537	0.349	0.1613	0.186
FAM111B	0.3976	0.799	0.6986	0.7958	0.4673	0.3152	0.4343	0.6665
PITPNB	7.7679	10.1053	6.5982	7.9581	10.4458	13.6205	7.5945	16.741
ARFGAP1	4.3597	2.7224	4.4868	4.1701	4.1303	4.1199	3.8221	3.7667
UTP18	1.1361	1.805	1.537	1.1937	2.5262	1.8236	2.8665	1.4571
ME2	1.1077	1.0949	0.7297	0.5252	1.0863	1.4521	1.092	1.7826
ATL2	1.4485	1.5239	0.947	0.8276	1.3136	1.4971	1.5512	1.8136
SNX6	1.5905	2.1009	1.568	1.5598	1.781	2.6003	1.7497	2.3716
COG3	0.3408	0.2811	0.4502	0.2069	0.2147	0.2589	0.1985	0.558
CDK13	0.1363	0.1435	0.1553	0.0764	0.1036	0.4615	0.5584	0.3565
UBXN7	1.3775	1.6571	2.2822	2.0054	3.1072	2.5327	3.5491	3.7822
ILVBL	1.9881	1.4795	2.0959	1.9418	1.4904	1.6997	5.944	2.0306
GRHL2	1.0367	0.4735	0.621	0.4775	0.9852	0.9681	1.1665	0.3875
SEL1L	0.1988	0.3551	0.326	0.035	0.7957	0.1069	0.3475	0.496
ZNF574	0.1562	0.4587	0.7452	0.2547	0.6189	0.6641	0.1191	0.2635
DDX11	0.0937	0.1923	0.1521	0.121	0.24	0.1576	0.0695	0.2015
STT3A	9.4152	9.8833	11.442	8.8017	7.2502	7.4406	7.9047	8.7735
YME1L1	1.2781	0.9025	1.4283	1.2096	0.6821	1.227	0.546	0.7905
SRSF9	22.1534	20.7136	31.5161	30.0817	26.7776	27.1284	30.2786	33.0169
UGT1A6	2.1727	2.0714	2.2356	1.3529	4.8882	3.0618	3.0651	3.9527
ABCC4	0.2414	0.1775	0.2018	0.2069	0.2147	0.6416	0.0583	0.4495
XRCC1	1.8035	1.4647	1.537	1.1619	1.7431	1.7785	1.7497	1.8136
POLD3	3.039	2.7519	3.6639	3.9154	3.3346	3.9623	3.003	3.4722
ASMTL	0.8521	1.0061	0.8694	1.0982	0.8336	1.1932	0.819	3.7047
ECE1	0.639	0.8433	0.5123	0.8913	0.2652	0.5516	1.7001	0.8836
UBE2K	42.7447	21.1574	21.4247	41.7006	43.0715	43.7882	43.9288	38.2872
RPS19	142.719	159.346	132.585	157.412	129.467	116.393	120.742	138.423
[truncated: 3,599 more rows]
