# Supplementary material for: Quantitative proteomics profiling reveals activation of mTOR pathway in trastuzumab resistance
Source: Oncotarget. 2017 Apr 25;8(28):45793–806. doi: 10.18632/oncotarget.17415 (PMC5542228; doi:10.18632/oncotarget.17415)
Supplement: Supplementary file 4 [file oncotarget-08-45793-s004.xlsx]

## Sheet: Table S3
	Supplementary Table 3: All differential expressed proteins
	T-S				T-R				Fold change(T-R/T-S)	p value
GeneSymbol	Biological repeat1	Biological repeat2	Biological repeat3	Biological repeat4	Biological repeat1	Biological repeat2	Biological repeat3	Biological repeat4
PYGL	12.0424	13.9225	13.8174	14.0222	29.6827	27.5787	32.14	32.2418	2.26084	0.000611079
AHNAK2	0.5822	0.651	0.6986	0.8117	1.5283	1.9136	1.6753	2.3096	2.70705	0.00290622
MKI67	0.5396	0.6806	0.7918	0.5889	0.2147	0.2026	0.1092	0.248	0.297782	0.0117423
LMO7	1.8035	1.7163	1.863	1.6394	0.9094	0.9793	0.6081	1.0076	0.499046	0.00754438
SCRIB	1.9029	2.8703	2.3909	1.6871	1.2884	0.8668	0.6453	0.7595	0.402205	0.0276634
MTOR	0.213	0.2811	0.3726	0.1496	1.2378	5.2231	4.6535	6.1538	16.9912	0.0323081
FAM83H	7.6401	8.2262	8.9425	6.8917	3.8651	2.9155	3.3009	3.1157	0.416309	0.00260336
AGL	1.4769	1.5535	1.0402	0.6207	3.0567	2.983	2.2957	2.8212	2.37815	0.00429297
RPS6KA1	3.0248	3.0035	2.8411	2.7058	6.8713	5.6901	4.9513	5.6883	2.00437	0.00403172
ARHGAP18	2.4	2.0862	2.2356	1.528	0.5558	0.8442	0.6453	1.0851	0.379452	0.024705
SLC12A2	2.897	2.3377	3.2448	2.0373	0.3284	0.4165	0.4964	0.651	0.179931	0.00621491
PCK2	2.6414	1.7015	1.7388	1.4006	3.4482	3.7372	4.0826	4.1232	2.05701	0.0175206
LGALS3BP	20.3073	16.7188	13.4293	19.4178	9.5363	9.0278	6.2667	8.541	0.477605	0.00267567
TYMP	2.4852	2.3673	2.9498	2.8013	0.8589	0.8217	0.6701	0.4805	0.267004	0.00256213
EPS15	0.426	0.2663	0.4037	0.5252	0.8715	1.0581	0.8314	1.0386	2.3437	0.00756072
ESRP1	5.9928	4.1279	4.2073	4.6316	1.541	1.4408	1.9855	3.1467	0.427963	0.0231554
OXCT1	2.3005	1.8938	2.2822	3.0559	6.1386	4.0636	5.5345	5.2238	2.19887	0.00627476
MAOB	9.3868	9.3951	9.6877	9.5816	4.7619	3.6134	4.4053	5.6888	0.485383	0.00126027
MTDH	9.8696	7.7232	10.2	12.0009	5.4818	3.9961	5.0258	4.7743	0.484449	0.00662562
CC2D1A	1.1645	0.6954	1.3662	1.6394	0.3158	0.5741	0.1613	0.4185	0.302066	0.045758
USP36	0.2698	0.2219	0.295	0.1751	0.6315	0.4503	0.5212	0.403	2.08567	0.00441836
ARPC1A	1.2071	0.8433	2.2511	1.6235	3.2461	2.1388	2.8789	3.6272	2.00692	0.0210817
NDC1	1.9029	0.6066	0.59	1.3051	2.0967	2.2513	1.8862	3.0072	2.09812	0.0408347
GSTM3	1.2781	1.8938	1.9096	1.2096	3.663	2.8479	3.1271	3.1622	2.03465	0.0158897
SP100	0.9657	1.3612	1.8785	1.321	0.3663	0.8442	0.484	0.775	0.446855	0.0361039
ADAM9	1.9029	1.8938	1.5836	1.9577	0.6821	0.8893	0.7197	0.62	0.396716	0.00189478
NDRG1	6.4472	3.3881	7.4986	6.4779	20.2095	18.2357	17.8693	15.0049	2.99513	0.00394819
KLK6	19.0292	19.234	21.2695	19.7362	7.6038	11.5943	7.3463	9.502	0.454736	0.0036942
LCN2	92.1638	96.762	96.4112	88.1761	37.6402	39.0604	37.476	39.2172	0.410679	0.000145263
NUSAP1	0.5964	1.1097	0.8384	1.0982	0.3916	0.2589	0.1985	0.2015	0.288385	0.0262126
ALDH6A1	0.142	0.2219	0.1863	0.1512	1.0105	1.3958	1.0052	0.9921	6.2783	0.00156769
SPAG1	0.568	0.7102	0.621	0.4297	0.1642	0.3039	0.2358	0.31	0.435356	0.018147
ERLIN1	1.1787	0.8729	1.568	1.2096	0.6189	0.6191	0.7446	0	0.410544	0.0391818
PANK4	0.0454	0.1258	0.1708	0.0923	0.4168	0.349	0.2978	0.3255	3.19848	0.017747
KIF3B	0.1179	0.2219	0.0311	0.1576	0.24	0.3264	0.2482	0.3565	2.21589	0.0103269
THEM6	13.9879	13.5082	16.1462	15.2478	5.3176	9.4218	5.6462	6.3399	0.45382	0.0100553
CYP51A1	0.4686	1.0209	0.4813	0.2069	1.3768	1.3733	1.0176	0.868	2.12871	0.0133274
CASP8	1.5905	1.1245	1.8941	2.0214	0.6694	0.3039	0.1489	0.3875	0.22769	0.0126296
CDC23	0.1988	0.1775	0.295	0.2387	0.0783	0.0507	0.0893	0.0605	0.306374	0.00458243
OSBPL9	0.4402	0.3847	0.326	0.4616	0.6947	0.8217	1.1044	0.7905	2.11553	0.0302505
PSPH	3.4792	5.1488	3.1827	3.7403	8.1848	6.8328	7.4456	9.13	2.03159	0.015779
LTV1	0.1704	0.3107	0.59	0.5252	0.053	0	0.0422	0.31	0.253837	0.0482417
NIT1	0.5964	0.3255	0.4192	0.4457	2.0083	1.4183	1.0052	1.3331	3.22638	0.0105817
PITHD1	1.9171	1.8346	1.7543	0.8117	4.2945	2.8254	4.579	3.1002	2.34248	0.0125996
EXOC5	0.0653	0.1346	0.0683	0.1003	0.3789	0.3602	0.1042	0.3255	3.17178	0.0419132
CDK4	1.1645	1.5091	1.6922	1.9736	3.3725	3.0055	2.9782	3.7667	2.07005	0.00343882
HIST1H1B	67.5962	72.4975	69.2422	74.6472	22.483	23.864	27.9209	17.361	0.322656	0.00077237
STRA6	1.1219	1.3464	2.3132	2.085	0.5179	0.4278	0.3351	0.4495	0.251992	0.0269636
AGR3	11.0057	10.5195	11.8767	8.6744	1.1999	1.2945	0.8438	1.2246	0.108441	0.00108155
HSD17B11	0.4828	0.4291	1.0402	0.6367	1.4399	1.666	1.1789	1.6431	2.28983	0.040066
LOXL4	0.1704	0.2367	0.2018	0.2069	0.0202	0.0664	0.0149	0.0744	0.215617	0.000876555
MB21D1	0.4402	0.4735	0.4502	0.2706	0.1768	0.1914	0.0546	0.217	0.391435	0.0398083
HIST1H1A	24.5675	26.1879	30.4293	35.9707	9.9784	11.2453	9.2325	12.8192	0.369385	0.00343686
STRN3	0.1562	0.0473	0.0543	0.0939	0.2274	0.1351	0.1737	0.2015	2.09753	0.00284641
TRMT61A	0.7526	0.8581	0.4968	1.0505	0.8842	2.0149	1.6877	2.3871	2.20833	0.041074
LMCD1	0.4686	0.3255	0.7452	0.7958	1.4526	2.7128	3.5366	1.5966	3.9821	0.0396366
TPPP3	6.291	6.9243	4.4402	5.3319	13.3888	12.4948	10.8953	16.2759	2.30799	0.00791497
UBLCP1	0.1704	0.4143	0.2174	0.3502	0.6189	0.878	1.4519	0.8836	3.32587	0.0382567
HIST1H1E	93.5839	73.0893	74.3655	77.9897	37.1349	33.7698	33.0086	28.2116	0.414148	0.00130188
HIST1H1C	83.0752	74.125	69.7079	78.4671	37.1349	33.7698	31.0232	27.4366	0.423625	0.000565787
MARCKS	16.8991	14.751	16.6119	18.622	10.2942	6.2024	7.9792	4.9758	0.440338	0.00837125
STAU2	1.0509	1.1984	1.1333	1.321	0.8336	0.5853	0.3723	0.496	0.486266	0.0213661
RDH10	1.7041	1.154	0.9781	1.337	0.3537	0.394	0.3723	0.8991	0.3903	0.0285212
S100P	50.4132	50.4523	46.4202	51.4095	14.2729	0	15.8839	15.0359	0.227447	0.00285971
AKT1S1	0.9657	0.6954	0.4658	0.4775	0.2526	0.1103	0.2978	0.1705	0.319152	0.0381286
FUCA2	0.0781	0.3255	0.2018	0.2706	0.4547	0.4052	0.4467	0.744	2.34087	0.0411763
GNB1L	0.1562	0.1391	0.2018	0.0207	1.1115	0.5178	0.4716	0.713	5.43434	0.0344661
NEBL	0.1704	0.4291	0.4813	0.3342	0.1086	0.0574	0.1861	0.062	0.29265	0.0325876
AGRN	0.0923	0.0814	0.2018	0.0605	0.2526	0.2589	0.2978	0.1504	2.20115	0.0097811
TRMT2A	0.1051	0.1627	0.0574	0.113	0.2526	0.349	0.1985	0.3255	2.56869	0.00200269
CKB	0.1037	0.0399	0.1863	0.0732	0.341	0.4278	0.2358	0.3565	3.37658	0.0429091
UEVLD	0.1562	0.1775	0.2018	0.156	0.1086	0.0191	0.072	0.045	0.353868	0.0176395
MLST8	0.213	0.3699	0.0466	0.3661	0.72	0.6754	0.6081	0.7905	2.80635	0.00397042
SPC25	2.0591	1.3316	1.7078	1.528	0.48	0.6416	0.5212	0.868	0.378903	0.0183677
ZNF384	0.1406	0.4439	0.7142	0.5252	1.0863	0.7092	1.1541	0.9301	2.12715	0.040802
TRIT1	0.0937	0.3699	0.2639	0.1273	0.2652	0.7542	0.4095	0.6665	2.45133	0.0448078
CRAT	0.2272	0.0932	0.3726	0.2387	0.8968	0.5178	0.8686	0.372	2.84984	0.0308123
PTDSS1	1.5337	2.8259	2.1269	1.5916	0.6947	0.9681	0.6205	0.031	0.286491	0.00677784
RPS6KB1	0.142	0.1775	0.1708	0.0764	0.3147	0.4165	0.7073	0.7905	3.9333	0.0468048
S100A6	129.938	117.771	198.722	164.415	76.9223	62.4742	70.2364	84.1698	0.480976	0.0202263
HSDL1	0.1562	0.1465	0.1708	0.1544	0.4168	0.3602	0.2978	0.3565	2.2795	0.00539738
NUDT1	2.4142	2.8703	3.99	2.9445	0.8084	0.9118	1.8614	1.2401	0.394607	0.000580408
C16orf13	0.1846	0.0962	0.1708	0.0605	0.3158	0.349	0.2234	0.3565	2.43058	0.0462929
KIF14	0.0071	0.0059	0.0093	0.0143	0.0189	0.0304	0.0285	0.0434	3.31148	0.0107472
ETNK1	0.213	0.2071	0.1553	0.1448	0.6063	0.5853	0.4964	0.837	3.50597	0.0114489
CA13	1.0793	1.0949	2.2667	1.3688	2.7914	2.9605	3.425	3.5497	2.19058	0.00395295
FAM83F	0.1136	0.1775	0.1708	0.3502	0.0796	0	0.0422	0.0946	0.26647	0.0489284
C15orf48	12.7382	10.7711	10.2	9.8999	1.9831	2.3526	2.7921	2.2476	0.214987	0.00152023
SCCPDH	1.1219	0.7102	1.3817	1.2256	2.6272	2.9155	2.9286	3.7977	2.76366	0.00486647
NDUFB3	2.6698	4.8529	4.8283	6.3347	0	3.8948	2.6928	2.0926	0.464537	0.0349964
MKL2	0.0653	0.0311	0.0311	0	0.1263	0.0495	0.0695	0.0558	2.36157	0.0204247
ITGB6	0.0256	0.148	0.2018	0.2228	0.3158	0.3715	0.6453	0.341	2.79773	0.0290254
CDA	0.7242	0.4735	0	0.7481	2.3999	1.1257	1.1789	1.1316	2.99933	0.0427153
GATA6	0.3692	0.3551	0.3881	0.6526	0.1036	0	0	0	0.0586969	0.0154632
TTC9C	1.7609	0.9321	1.0712	3.04	4.3703	4.1762	3.7724	3.6272	2.34357	0.0295421
GEMIN2	1.0225	1.0949	1.1489	0.955	0	0.5741	0.6453	0.6355	0.439414	0.0294063
SSNA1	0.639	0.6066	1.0247	0.8913	0	0	0	0.5425	0.17159	0.0182352
TMEM70	2.9538	3.5361	2.8877	4.5202	1.0863	1.3733	1.5015	1.2246	0.373131	0.0126295
DENND4C	0.0014	0.0725	0.1382	0	0.0985	0.2026	0.211	0.248	3.58369	0.0386594
ZNF143	0.088	0.0414	0.2174	0.1066	0.24	0.1914	0.484	0.1473	2.34385	0.0456372
PROCR	0.639	0.1627	1.1799	1.8622	2.0209	2.6678	3.7972	2.3096	2.80855	0.0427782
COX7A2	14.1867	12.8424	19.0959	5.4434	0	8.8815	5.3608	0	0.276183	0.0404304
SDHC	3.4934	0	0	4.759	5.8607	4.6265	6.3287	6.8359	2.86605	0.0312416
TOMM20	17.1831	0	0	19.8953	23.2409	23.3012	17.2489	28.5216	2.48966	0.0400388
TLCD1	0.2698	0.3403	0.3571	0.573	0.9473	0.923	0.546	1.0696	2.26328	0.0193552
TBC1D10B	0.0852	0.1465	0.3416	0.1257	0.3537	0.3827	0.4591	0.589	2.55293	0.0323816
S100A4	20.8753	19.234	22.201	23.7152	47.366	42.0997	40.8265	43.5575	2.02091	0.00110047
LY6D	38.9104	38.9119	39.2786	41.8598	27.1565	0	22.5849	0	0.312916	0.0374856
TNC	0.0937	0.0695	0.0574	0.0525	0	0.0068	0.0062	0.0124	0.0930062	0.0127066
CALB2	0.9657	1.1245	1.0557	0.7321	0.2905	0.2026	0	0.403	0.231073	0.0185306
TTC39C	0.2556	0.3551	0.295	0.3183	0.1225	0.2814	0.0707	0.1209	0.48652	0.0187009
CTSS	1.0083	1.2132	1.0247	1.8622	0	0	0	0.806	0.157779	0.00018194
IQGAP3	0.1562	0.1627	0.2174	0.1512	0.0404	0.054	0.0434	0.0651	0.295127	0.00748673
AGO1	0.0611	0	0.1258	0.0987	0.2274	0.0597	0.2234	0.3565	3.03571	0.0443247
BOD1L1	0.1008	0.0843	0.1242	0.0175	0.2779	0.1688	0.1737	0.138	2.32069	0.028739
AKT	0.3976	0.4143	0.4813	0.4138	0.8305	0.7867	0.9679	0.8905	2.03609	0.000443557
FLYWCH2	0.9515	0.7546	1.1644	1.3051	2.0336	2.8367	2.7052	2.9607	2.52328	0.00448935
DDX60L	0.0043	0	0	0	0.0088	0.0158	0.0074	0.0186	11.7674	0.0407881
FUT4	0.4686	0.4439	0.3416	0.2228	0	0.0878	0.1005	0.0279	0.146388	0.0142888
DPY19L1	0.2698	0.8137	0.4968	0.3502	0.1263	0.349	0.2234	0	0.361927	0.019707
DDB2	0.088	0.2811	0.3416	0.0398	0.4168	0.5628	0.3723	0.3875	2.31765	0.0436119
PPP1R1B	1.3917	0.651	1.1489	0.573	0.4421	0.1463	0.5584	0.279	0.378739	0.0234482
SENP1	0.0057	0.0207	0	0.0286	0.0657	0.027	0.0509	0.0775	4.02	0.0405217
MALT1	0.0156	0.0976	0.0652	0.0875	0.2526	0.3152	0.5708	0.4805	6.08913	0.01573
NME7	0.355	0.2071	0.3105	0.1592	0.821	0.349	0.5832	0.403	2.08975	0.0254065
FAM105B	0.4828	0.577	0.7918	0.4297	1.2631	1.4071	1.1292	1.4416	2.29737	0.0140378
PPM1H	0.0895	0	0.3105	0	0.6442	0.1114	0.6329	0.651	5.09875	0.0429065
CBR4	0.0525	0.0784	0.0373	0	0.5179	0.2476	0.2482	0.1411	6.86564	0.0450853
MAZ	0.1988	0.1775	0.1863	0.2228	0.72	0.3602	0.8314	0.837	3.49962	0.0189844
C4orf27	0.2272	0.3403	0.4658	0.3183	0.5684	0.7429	1.5636	1.1626	2.9872	0.0340311
UBE2L6	0.9515	0.5178	0	2.2283	2.6904	2.7128	2.3205	4.7123	3.36326	0.000848577
INPP5B	0.0099	0.034	0	0	0.024	0.1081	0.0683	0.0434	5.55353	0.0354619
C16orf80	0.781	0	0.5123	0	1.2505	0.7317	0.5832	0.558	2.41506	0.0467701
MPC2	0.426	0.8137	0.7763	0.573	0.9473	1.2495	2.1344	2.2786	2.55303	0.0487904
RIPK2	0.213	0.1272	0.1195	0.1003	0.0619	0	0.0149	0.0434	0.214643	0.0119608
RECQL4	0.0738	0.1435	0.1335	0.0971	0.0404	0.0574	0.0683	0.0574	0.498995	0.0190536
CXCL5	3.0248	6.6875	3.4621	3.0718	0	0.6416	0.5708	0.868	0.128055	0.0254726
RBFA	0.1122	0	0	0	0.1263	0.1576	0.1861	0.2015	5.98485	0.0471109
TRIM31	0.4686	0.799	0.5279	0.3183	0	0.0214	0.0558	0.0667	0.0680764	0.019837
RNGTT	0.0682	0.0621	0	0.078	0.2779	0.1238	0.2358	0.2635	4.32549	0.020588
SDC1	1.0935	1.0949	1.4904	1.4006	0.7579	0.6416	0.6701	0.465	0.498996	0.021354
ALKBH5	0.2982	0.0903	0.3881	0.0955	0.6442	0.5403	0.7321	0.62	2.90861	0.00247124
RAI1	0.0227	0.0281	0.014	0	0.0808	0.0473	0.0769	0.0558	4.02469	0.0164583
ZC3H7A	0.0355	0.0325	0.0574	0.0143	0.0796	0.1351	0.0819	0.1085	2.89979	0.0397546
LIPA	0.1704	0	0	0.035	0.3284	0.2026	0.3475	0.1473	4.99416	0.0275034
ZBTB33	0.0114	0.0296	0.0279	0.0541	0.0606	0.0608	0.0509	0.0961	2.18211	0.00814554
IREB2	0.0923	0.0695	0.1708	0.1751	0.24	0.2251	0.273	0.4185	2.27812	0.0118414
PBXIP1	0.0398	0.0829	0	0.0764	0.1074	0.1914	0.211	0.1705	3.41688	0.0313278
C19orf53	1.3065	1.4943	1.5991	2.6262	0	0	1.2161	1.5966	0.400322	0.0226433
VIPAS39	0.0625	0.1332	0.1553	0.1401	0.0341	0.0574	0.0683	0	0.325392	0.0364492
FAIM	0.3408	0.3995	0.4502	0.4775	0	0.2814	0	0	0.168705	0.0239823
SQLE	0.2272	0.3551	0.3571	0.3024	0	0	0	0	0	0.00202131
CCDC80	0.2272	0.1169	0.2795	0.2547	0	0	0	0	0	0.00875189
LRCH1	0.0426	0.0355	0.0574	0.0334	0	0	0.036	0	0.213144	0.00483398
ZNF593	4.4591	1.4499	6.505	6.7962	0	0	1.7869	1.6276	0.177744	0.0185523
RAD54B	0.2698	0.7102	0.59	0.1751	0	0.0901	0.1005	0	0.10922	0.0313336
OAS2	0.1122	0.3403	0.2018	0.1592	0	0	0	0	0	0.0256533
DGKZ	0.0071	0.0222	0.0171	0.0143	0	0.018	0	0	0.29654	0.0383664
DPYSL2	0.0284	0.0784	0.0668	0	0.2021	0.2139	0.2482	0.403	6.14747	0.0347505
RUNX2	0.355	0	0.3416	0.0462	0.9473	0.3827	0.3971	0.6045	3.13893	0.0480594
CEACAM5	1.2355	1.228	1.3662	0.8117	0	0	0	0	0	0.00237539
LRRC1	0.0312	0.0266	0	0.0382	0.1768	0.1238	0.0596	0.0713	4.49479	0.041388
TMED1	0.5112	1.1392	0.9936	1.2892	0	0	0	0	0	0.010032
PTGS1	0.1704	0.3255	0.3571	0.3342	0	0.1238	0	0.0837	0.174781	0.00929922
AKAP12	0.1704	0.0858	0.2174	0.0684	0	0	0	0	0	0.0310321
PTGS2	0.0469	0.1228	0.0932	0.0525	0	0	0	0	0	0.0217552
HKDC1	0.0909	0.2367	0.1708	0.1751	0.0404	0.0653	0	0.0233	0.191537	0.0181177
CYB5R2	0.2698	0.4143	0.4502	0.1751	0	0	0	0	0	0.0144587
RAB31	0.213	0.2811	0.2174	0.3183	0.8336	1.1144	0.6081	1.0541	3.50573	0.00658637
RPL36A	6.2342	9.6466	8.9735	12.9081	0	5.9435	0	0	0.157392	0.0273547
RPL36A-HNRNPH2	5.8508	9.04	8.4146	12.0964	0	5.572	0	0	0.157393	0.0273267
SP140L	0.7952	0	0	0	1.6925	1.3958	1.3402	2.3406	8.51245	0.0160943
FN1	0.0011	0.0399	0.0124	0	0.024	0.0484	0.0484	0.0264	2.75655	0.0260266
CSRP2	0.2414	0.1775	0	0	0.6694	0.4503	0.3226	0.4185	4.44211	0.0024252
FZD6	0.1704	0.2071	0.326	0.2706	0.0733	0.0574	0	0	0.134175	0.0281896
OASL	0	0.0207	0.0699	0.1146	0.4042	0.5065	0.5956	0.434	9.45565	0.00248677
GPN1	0	0.2959	0.3881	0.6048	0.96	1.2495	0.8066	0.8991	3.03786	0.0331535
MMAB	0	0.2811	0.3105	0	0.7579	0.3827	0.8066	0.5425	4.20842	0.040358
ANAPC10	0	0.1775	0.3416	0.3502	0.2652	0.439	0.4716	0.8991	2.38686	0.0420322
VAV2	0	0.0178	0.059	0	0.0594	0.0439	0.0782	0.0465	2.96875	0.0264235
NXN	0	0.034	0.0373	0	0.5558	0.5966	0.3351	0.6045	29.3408	0.00547606
CTH	0	0.145	0.2484	0.3979	0.821	1.3846	1.5263	1.7516	6.92974	0.00225932
EHHADH	0	0.1272	0.0761	0.0859	0.1124	0.3715	0.1985	0.2015	3.05636	0.0187088
DHTKD1	0	0.0252	0.1273	0.0271	0.0392	0.0901	0.1613	0.0884	2.11024	0.00764023
TRAPPC8	0	0.0059	0	0.008	0.0227	0.018	0.0236	0.0186	5.96403	0.0150888
RNF121	0	0.0991	0	0	0.1389	0.1576	0.0608	0.0837	4.45005	0.0196314
STEAP3	0	0.2071	0	0	0.4547	2.2063	1.4147	0.682	22.973	0.0483913
TMEM11	0	0.8285	0	0	0.5558	0.8893	0.6329	0.7285	3.38745	0.0449588
IFITM1	0	1.6867	1.6922	0	2.6525	3.2982	3.4001	1.7826	3.29498	0.00398926
IFT81	0	0.0192	0.1289	0	0.1036	0.1914	0.1985	0.1705	4.48346	0.0148067
NAB2	0	0.1627	0	0	0.2779	0.3264	0.273	0.4495	8.15489	0.0160017
MMP7	0	0.1065	0	0.156	0.1768	0.4615	0.3599	0.5115	5.75124	0.0061689
MYO18A	0	0	0.0481	0.0127	0.1162	0.0844	0.0645	0.0744	5.58388	0.0450336
SLC4A7	0	0	0.0155	0.0159	0.0152	0.027	0.0223	0.0403	3.33758	0.0283292
NDUFS4	0	0	2.4995	2.467	3.1704	2.9042	4.5542	3.5652	2.85795	0.0159941
MAN1A2	0	0	0.1133	0.0239	0.1112	0.1801	0.1489	0.1705	4.45117	0.0315257
PRKCZ	0	0	0.1133	0	0.125	0.0833	0.211	0.2635	6.02648	0.0409925
UBXN6	0	0	0.1708	0	0.1389	0.2814	0.2482	0.2015	5.09368	0.0279057
ALPPL2	0	0	0.0761	0	0.9473	0.923	0.6081	1.0231	46.0118	0.00443336
PHLDB1	0	0	0	0.0477	0.1149	0.0777	0.0745	0.1225	8.16771	0.00320578
RNASET2	0	0	0	0.1003	0.2274	0.2476	0.0397	0.2945	8.0678	0.0329087
SP6	0	0	0	0.1114	0.1048	0.1463	0.1861	0.155	5.31598	0.029001
