# Supplementary material for: Quantitative proteomics profiling reveals activation of mTOR pathway in trastuzumab resistance
Source: Oncotarget. 2017 Apr 25;8(28):45793–806. doi: 10.18632/oncotarget.17415 (PMC5542228; doi:10.18632/oncotarget.17415)
Supplement: Supplementary file 5 [file oncotarget-08-45793-s005.xlsx]

## Sheet: D1
		Table S4_D1. lists all proteins related to mTOR pathway
	T-S				T-R
GeneSymbol	Biological repeat1	Biological repeat2	Biological repeat3	Biological repeat4	Biological repeat1	Biological repeat2	Biological repeat3	Biological repeat4
MTOR	0.213	0.2811	0.3726	0.1496	1.2378	5.2231	4.6535	6.1538
RPS6KA1	3.0248	3.0035	2.8411	2.7058	6.8713	5.6901	4.9513	5.6883
MAPK1	13.1074	11.067	16.9224	13.0354	10.5595	15.5341	16.3802	16.5859
RPS6KA3	0.7952	1.4204	1.3973	0.3342	2.0715	1.3846	1.4395	1.5501
CAB39	11.2755	11.5552	13.0256	11.7621	11.532	13.3954	12.9056	15.1289
MAPK3	2.0023	1.953	2.5772	1.5916	1.9957	2.2176	1.5636	2.7592
EIF4B	12.4542	12.4429	12.3114	16.0754	13.3888	9.9959	10.3493	11.7342
PRKAA1	0.7952	0.9025	0.7452	0.6207	0.9852	1.2945	0.8935	1.3796
RPS6KA4	0.4544	0.6806	0.5744	0.1751	0.3789	0.5178	0.3723	1.2401
RICTOR	0.1846	0.0681	0.0186	0	0.0543	0.2251	0.0893	0.1302
RPTOR	0.71	0.503	0.1102	0.0318	0.0392	0.6641	0.0534	0.9611
CAB39L	1.6189	1.4056	1.7543	0.5412	1.6294	1.9474	0.8562	2.2166
RPS6	150.245	150.469	154.165	163.937	125.551	129.901	128.188	142.298
AKT1S1	0.9657	0.6954	0.4658	0.4775	0.2526	0.1103	0.2978	0.1705
TSC2	0.027	0.0133	0	0.0398	0.0808	0.0236	0.0509	0.0109
EIF4E	10.6791	9.691	9.9671	10.8708	13.3888	12.0446	12.5334	8.882
MLST8	0.213	0.3699	0.0466	0.3661	0.72	0.6754	0.6081	0.7905
RPS6KB1	0.142	0.1775	0.1708	0.0764	0.3147	0.4165	0.7073	0.7905
RHEB	6.3478	10.9042	8.7251	8.0855	13.5151	10.9752	11.3793	15.3149
AKT	0.3976	0.4143	0.4813	0.4138	0.8305	0.7867	0.9679	0.8905
AKT2	0.0582	0.1169	0.0854	0.2228	0.101	0.3377	0.1737	0.279
PIK3CA	0.0156	0	0.0202	0	0.0265	0	0.0223	0.0233
IGF1R	0.0227	0.0192	0.073	0.0302	0.0783	0.0822	0.0298	0.031
EIF4E2	1.4201	2.1009	2.8877	1.2096	2.4125	1.0806	2.3578	1.3331
RPS6KB2	0.1704	0.2219	0.0792	0	0.1642	0.1351	0.2978	0
PRKAA2	0.0156	0	0	0	0.0202	0.0507	0.0161	0.0171
AKT3	0.0682	0.0385	0.0419	0	0.0442	0.1351	0	0.093
PIK3R1	0	0.1923	0.1708	0.1751	0.0303	0.0349	0.0906	0.0884
PDPK1	0	0.0755	0	0	0.1768	0.0765	0.0199	0.1333
EIF4EBP1	0	6.7467	3.7105	4.934	5.5702	3.1969	0	3.0847

## Sheet: D2
	Supplementary Table 4_D2: Differentially expressed proteins related to mTOR pathway and their values
GeneSymbol	T-S				T-R				Fold change(T-R/T-S)	p value
MTOR	0.213	0.2811	0.3726	0.1496	1.2378	5.2231	4.6535	6.1538	16.9912	0.0323081
RPS6KA1	3.0248	3.0035	2.8411	2.7058	6.8713	5.6901	4.9513	5.6883	2.00437	0.00403172
AKT1S1	0.9657	0.6954	0.4658	0.4775	0.2526	0.1103	0.2978	0.1705	0.319152	0.0381286
MLST8	0.213	0.3699	0.0466	0.3661	0.72	0.6754	0.6081	0.7905	2.80635	0.00397042
RPS6KB1	0.142	0.1775	0.1708	0.0764	0.3147	0.4165	0.7073	0.7905	3.9333	0.0468048
AKT	0.3976	0.4143	0.4813	0.4138	0.8305	0.7867	0.9679	0.8905	2.03609	0.000443557
